# Supplementary material for: Neurofilament accumulations in amyotrophic lateral sclerosis patients’ motor neurons impair axonal initial segment integrity
Source: Cell Mol Life Sci. 2023 May 15;80(6):150. doi: 10.1007/s00018-023-04797-6 (PMC10185656; doi:10.1007/s00018-023-04797-6)
Supplement: Supplementary file 2 — Supplementary file2 (XLSX 92 KB) [file 18_2023_4797_MOESM2_ESM.xlsx]

## Sheet: SOD1 
Regulated genes
SOD1 mMNs vs yMNs VS ctrl mMNs vs yMNs
FAST DB STABLE ID	FC	Regulation	P-Value (paired t-test)	P-Value (deseq2)	Adjusted P-value (deseq2)	FC SOD_J35_vs_J17	FC CTRL_J35_vs_J17	Coordinates	Symbol	Name
GSHG0011332	7.46347	up	0.0154499	0.00564781	0.267138	11.3371	1.51892	chr16:71392616-71424339	CALB2	calbindin 2
GSHG0144586	5.64258	up	0.00580396	0.00902024	0.350586	2.90213	0.514226	chrX:147133728-147133759	---	---
GSHG0035372	4.00535	up	0.011269	0.0230198	0.527671	2.54324	0.634859	chr11:77928922-77928950	---	---
GSHG0131376	3.1632	up	0.0127024	0.0339993	0.60137	2.25106	0.711541	chr1:51716986-51717017	---	---
GSHG0108118	3.11984	up	0.016766	0.0313129	0.585783	1.13275	0.362981	chr8:54626198-54626237	---	---
GSHG0043779	3.08016	up	0.0128799	0.0165949	0.453106	1.9288	0.6261	chr1:224052313-224052400	---	---
GSHG0014134	3.05747	up	0.00644688	0.001182	0.0891991	1.00023	0.327044	chr18:76740275-76758969	SALL3	spalt like transcription factor 3
GSHG0031385	2.83636	up	0.0107205	0.0110609	0.381192	6.18842	2.18172	chrX:13587694-13651693	EGFL6	EGF like domain multiple 6
GSHG0022833	2.49574	up	0.0118615	0.0265613	0.552906	1.91505	0.767225	chr4:126237567-126414087	FAT4	FAT atypical cadherin 4
GSHG0025211	2.4809	up	0.0222462	0.00987816	0.364854	5.51616	2.22336	chr5:156768607-156772729	FNDC9	fibronectin type III domain containing 9
GSHG0023553	2.38616	up	0.0032344	0.0118577	0.393739	0.546944	0.229115	chr4:142944313-143767688	INPP4B	inositol polyphosphate-4-phosphatase type II B
GSHG0023167	2.35134	up	0.00750574	0.0123422	0.401498	5.98965	2.54723	chr4:20730252-21950422	KCNIP4	potassium voltage-gated channel interacting protein 4
GSHG0008392	2.34978	up	0.0214654	2.30517e-05	0.00456931	1.55162	0.660228	chr13:30338542-30424820	UBL3	ubiquitin like 3
GSHG0019022	2.30505	up	0.0379398	0.0288038	0.569809	1.86573	0.809311	chr20:14303634-14318313	FLRT3	fibronectin leucine rich transmembrane protein 3
GSHG0026738	2.20392	up	0.00906617	0.0142725	0.423941	3.6629	1.66189	chr6:78170565-78173739	HTR1B	5-hydroxytryptamine receptor 1B
GSHG0124394	2.19141	up	0.0212272	0.00587598	0.270662	1.06315	0.485043	chr3:112723316-112723413	---	---
GSHG0052407	2.17172	up	0.0109693	0.0257189	0.546256	4.2451	1.95462	chr1:190447389-190450523	LINC01351	long intergenic non-protein coding RNA 1351
GSHG0001977	2.14793	up	0.0254031	0.00738415	0.313193	0.316798	0.14739	chr1:37261128-37499844	GRIK3	glutamate ionotropic receptor kainate type subunit 3
GSHG0133974	2.12782	up	0.0267025	0.0183655	0.474423	1.26217	0.593076	chr1:52885045-52885120	---	---
GSHG0030944	2.12161	up	0.0240549	0.00198428	0.134652	0.924238	0.435531	chr9:93372114-93405387	DIRAS2	DIRAS family GTPase 2
GSHG0139878	2.08957	up	0.018875	0.0382927	0.63043	3.27274	1.56613	chr20:49457111-49457312	---	---
GSHG0023508	2.08406	up	0.0204753	0.0153301	0.439546	13.7368	6.59125	chr4:122800183-122872909	TRPC3	transient receptor potential cation channel subfamily C member 3
GSHG0018846	2.07439	up	0.00289492	0.00578933	0.269494	1.06209	0.511899	chr20:53092011-53267710	DOK5	docking protein 5
GSHG0030736	2.06364	up	0.0052706	0.0162066	0.450029	0.762047	0.369173	chr9:27325207-27529850	MOB3B	MOB kinase activator 3B
GSHG0045233	2.01575	up	0.000408101	0.0222187	0.518955	2.44931	1.21499	chrM:14675-14744	---	---
GSHG0020979	2.01314	up	0.0421207	2.99955e-05	0.00582912	3.56275	1.76965	chr3:98451080-98514689	ST3GAL6	ST3 beta-galactoside alpha-2,3-sialyltransferase 6
GSHG0144390	1.97621	up	0.0208291	0.0342731	0.602423	2.07992	1.05238	chr1:568225-568333	---	---
GSHG0010050	1.95973	up	0.00855574	0.0471388	0.680708	0.26659	0.135934	chr15:78632666-78640572	CRABP1	cellular retinoic acid binding protein 1
GSHG0032084	1.9572	up	0.0277718	0.0262503	0.550902	0.862389	0.440524	chrX:48818639-48828251	KCND1	potassium voltage-gated channel subfamily D member 1
GSHG0029670	1.91115	up	0.0131658	0.000820821	0.0672327	0.876856	0.458712	chr8:80831090-81083894	MRPS28 // TPD52	mitochondrial ribosomal protein S28 // tumor protein D52
GSHG0027183	1.89383	up	0.0257684	0.0165947	0.453106	2.3608	1.24648	chr7:18126565-19042035	HDAC9	histone deacetylase 9
GSHG0015858	1.87925	up	0.00247543	0.0227823	0.525513	1.90771	1.01505	chr19:42751709-42759316	ERF	ETS2 repressor factor
GSHG0026410	1.83148	up	0.0213875	0.0113617	0.384321	1.80397	0.984876	chr6:28292514-28324048	ZSCAN31	zinc finger and SCAN domain containing 31
GSHG0135596	1.74043	up	0.0112984	0.0103283	0.370884	0.542647	0.311688	chr12:63007604-63010692	---	---
GSHG0011270	1.73389	up	0.0412734	0.0114572	0.386077	0.594809	0.342949	chr16:67063050-67134956	CBFB	core-binding factor beta subunit
GSHG0025852	1.66115	up	0.0233169	0.030583	0.582899	1.07898	0.649437	chr6:76458893-76629254	MYO6	myosin VI
GSHG0141920	1.6489	up	0.0310705	0.0414399	0.65149	1.34239	0.814014	chr6:26172303-26175512	---	---
GSHG0008858	1.6444	up	0.0309204	0.0104114	0.372762	1.30794	0.795289	chr14:56585093-56768030	PELI2	pellino E3 ubiquitin protein ligase family member 2
GSHG0024122	1.62833	up	0.0133861	0.0114353	0.385933	0.889207	0.545984	chr5:98104997-98132196	RGMB	repulsive guidance molecule BMP co-receptor b
GSHG0001402	1.60799	up	0.0253	0.0231082	0.527671	3.70821	2.30601	chr1:207494817-207534311	CD55	CD55 molecule (Cromer blood group)
GSHG0016515	1.5727	up	0.0158049	0.000368757	0.0370656	1.21398	0.771806	chr2:66662517-66799890	MEIS1	Meis homeobox 1
GSHG0022256	1.56087	up	0.0111515	0.0243533	0.538377	2.78688	1.78536	chr3:179113876-179169371	GNB4	G protein subunit beta 4
GSHG0016771	1.55818	up	0.00941616	0.000585855	0.0531438	0.251895	0.161559	chr2:111878491-111926022	BCL2L11	BCL2 like 11
GSHG0009056	1.55565	up	0.00109797	0.00588059	0.270662	2.18389	1.40374	chr14:91526627-91691740	DGLUCY	D-glutamate cyclase
GSHG0030031	1.54344	up	0.042025	0.024398	0.538377	1.21713	0.788486	chr9:17578952-17797124	SH3GL2	SH3 domain containing GRB2 like 2, endophilin A1
GSHG0010190	1.53532	up	0.0174533	0.0118228	0.393208	1.53398	0.999021	chr15:98462784-98517068	ARRDC4	arrestin domain containing 4
GSHG0006965	1.53063	up	0.0346062	0.0105075	0.375052	1.13101	0.738818	chr12:106695707-106740790	TCP11L2	t-complex 11 like 2
GSHG0138246	1.529	up	0.00645148	0.0157955	0.4439	0.430806	0.281658	chr19:974305-974336	---	---
GSHG0011968	1.52268	up	0.0135556	0.000481762	0.0454347	1.02878	0.675536	chr16:72058327-72128215	TXNL4B	thioredoxin like 4B
GSHG0002084	1.51618	up	0.0245962	0.0012277	0.0921798	1.12176	0.739758	chr1:48761044-48937880	SPATA6	spermatogenesis associated 6
GSHG0006879	1.50817	up	0.00484206	0.0315918	0.586587	0.883472	0.585692	chr12:83080659-83528646	TMTC2	transmembrane and tetratricopeptide repeat containing 2
GSHG0011826	1.4946	up	0.0223865	0.0366229	0.621261	1.81262	1.21268	chr16:47115431-47177936	NETO2	neuropilin and tolloid like 2
GSHG0002935	1.48795	up	0.0276351	0.0202754	0.495764	1.08849	0.731437	chr1:211748383-211752099	SLC30A1	solute carrier family 30 member 1
GSHG0033194	1.46423	up	0.00789146	0.0128097	0.407068	1.34293	0.917058	chr12:125478194-125511045	BRI3BP	BRI3 binding protein
GSHG0022869	1.46291	up	0.00804474	0.0206707	0.50113	1.74073	1.18981	chr4:141445312-141474930	ELMOD2	ELMO domain containing 2
GSHG0028056	1.45755	up	0.00481949	0.00010449	0.0170703	0.770189	0.528314	chr7:23349828-23509995	IGF2BP3	insulin like growth factor 2 mRNA binding protein 3
GSHG0009866	1.45334	up	0.0234523	0.0478402	0.683167	1.27753	0.878933	chr15:51200869-51298097	AP4E1	adaptor related protein complex 4 epsilon 1 subunit
GSHG0028837	1.45048	up	0.00262639	0.0246847	0.539388	2.2375	1.54249	chr8:17013538-17080246	ZDHHC2	zinc finger DHHC-type containing 2
GSHG0016361	1.44695	up	0.024663	0.0108389	0.379414	1.23967	0.85665	chr2:32502958-32531658	YIPF4	Yip1 domain family member 4
GSHG0022864	1.44109	up	0.0230975	0.00198971	0.134652	1.51689	1.0525	chr4:140374961-140397067	RAB33B	RAB33B, member RAS oncogene family
GSHG0017631	1.44003	up	0.0178914	0.0248983	0.540761	1.23569	0.858001	chr2:55774429-55844860	PPP4R3B	protein phosphatase 4 regulatory subunit 3B
GSHG0032348	1.43902	up	0.00411852	0.0198956	0.489294	0.824287	0.572712	chrX:134021657-134049374	MOSPD1	motile sperm domain containing 1
GSHG0004420	1.42089	up	0.00612681	0.00829424	0.334112	0.93188	0.655743	chr10:124750322-124784210	IKZF5	IKAROS family zinc finger 5
GSHG0150159	1.41461	up	0.0186846	0.0206012	0.500445	0.753165	0.532318	chr3:49061758-49066837	---	---
GSHG0022826	1.38894	up	0.0195513	0.00476809	0.240287	1.86098	1.33976	chr4:123653857-123666097	BBS12	Bardet-Biedl syndrome 12
GSHG0014412	1.38211	up	0.0129746	0.0328465	0.595612	0.468798	0.339089	chr19:926037-972807	ARID3A	AT-rich interaction domain 3A
GSHG0144301	1.38042	up	0.00118578	0.00268289	0.16931	1.44242	1.04481	chr9:104149916-104151090	---	---
GSHG0016637	1.37207	up	0.0122516	0.000746869	0.0632668	0.861738	0.627958	chr2:86947414-87005164	RMND5A	required for meiotic nuclear division 5 homolog A
GSHG0005182	1.35016	up	0.0258848	0.0496213	0.689112	1.04569	0.774394	chr11:93517405-93546496	MED17	mediator complex subunit 17
GSHG0024431	1.34358	up	0.00779791	0.00981596	0.363913	1.09591	0.815565	chr5:162864575-162875203	CCNG1	cyclin G1
GSHG0009873	1.34284	up	0.048648	0.0119752	0.39477	1.37435	1.02337	chr15:52121825-52221651	TMOD3	tropomodulin 3
GSHG0011158	1.33992	up	0.0113005	0.0086766	0.34215	0.863125	0.644062	chr16:47495210-47735434	PHKB	phosphorylase kinase regulatory subunit beta
GSHG0024985	1.33531	up	0.00986282	0.02384	0.533762	1.48805	1.11429	chr5:107194751-107717799	FBXL17	F-box and leucine rich repeat protein 17
GSHG0032320	1.33422	up	0.041898	0.0407207	0.646768	1.82017	1.36412	chrX:128580478-128657482	SMARCA1	SWI/SNF related, matrix associated, actin dependent regulator of chromatin, subfamily a, member 1
GSHG0014135	1.3223	up	0.000935899	0.00486958	0.24334	1.28429	0.971159	chr18:76829275-77138280	ATP9B	ATPase phospholipid transporting 9B (putative)
GSHG0027508	1.32205	up	0.00755249	0.0138731	0.417922	1.48119	1.12027	chr7:90032648-90045266	CLDN12	claudin 12
GSHG0001473	1.3194	up	0.014363	0.0163996	0.45191	1.02813	0.77914	chr1:224301789-224349749	FBXO28	F-box protein 28
GSHG0021561	1.31915	up	0.0496241	0.0188335	0.479432	1.13302	0.858797	chr3:17198654-17784231	TBC1D5	TBC1 domain family member 5
GSHG0002756	1.31584	up	0.0223789	0.00685355	0.300556	0.9705	0.73745	chr1:174982096-174992591	MRPS14	mitochondrial ribosomal protein S14
GSHG0027515	1.31478	up	0.0103931	0.0161892	0.450029	1.29911	0.987983	chr7:92076762-92089381	GATAD1	GATA zinc finger domain containing 1
GSHG0030801	1.31278	up	0.0435814	0.0191539	0.481497	0.605156	0.460874	chr9:36336401-36401195	RNF38	ring finger protein 38
GSHG0008849	1.31123	up	0.00912268	0.0247807	0.539388	1.0475	0.798767	chr14:55493844-55516204	SOCS4	suppressor of cytokine signaling 4
GSHG0024875	1.30952	up	0.0246069	0.0299205	0.5787	1.08039	0.824931	chr5:74970033-75013313	POC5	POC5 centriolar protein
GSHG0008791	1.30747	up	0.020648	0.0321521	0.591699	1.11886	0.855644	chr14:36295597-36401531	BRMS1L	breast cancer metastasis-suppressor 1 like
GSHG0031138	1.30546	up	0.0292814	0.0242974	0.538377	0.864083	0.661798	chr9:125680309-125693830	ZBTB26	zinc finger and BTB domain containing 26
GSHG0029584	1.27785	up	0.0102381	0.0284563	0.567506	1.21516	0.950847	chr8:56651303-56685966	TMEM68	transmembrane protein 68
GSHG0014262	1.27254	up	0.0267187	0.0350263	0.609051	0.941098	0.739443	chr18:33688495-33709357	SLC39A6	solute carrier family 39 member 6
GSHG0031028	1.26848	up	0.0105083	0.0446159	0.666577	1.09031	0.859437	chr9:104151122-104160919	MRPL50	mitochondrial ribosomal protein L50
GSHG0030746	1.26352	up	0.0115206	0.0415148	0.651724	1.173	0.928257	chr9:32540543-32552626	TOPORS	TOP1 binding arginine/serine rich protein
GSHG0014016	1.25995	up	0.0108303	0.0197839	0.48821	1.12303	0.891231	chr18:39535163-39661444	PIK3C3	phosphatidylinositol 3-kinase catalytic subunit type 3
GSHG0010237	1.25385	up	0.0482077	0.0496206	0.689112	0.790646	0.630473	chr15:25582381-25684203	UBE3A	ubiquitin protein ligase E3A
GSHG0018033	1.25194	up	0.0211245	0.0203602	0.497428	1.2689	1.01344	chr2:136663452-136743254	DARS	aspartyl-tRNA synthetase
GSHG0022084	1.25034	up	0.00258026	0.00315726	0.188504	0.83529	0.667952	chr3:135867760-135914688	MSL2	MSL complex subunit 2
GSHG0028391	1.24459	up	0.00266446	0.0331189	0.597011	1.01531	0.815677	chr7:99084142-99097931	ZNF394	zinc finger protein 394
GSHG0014261	1.23956	up	0.0141636	0.037703	0.62627	1.25734	1.01425	chr18:33569787-33647557	RPRD1A	regulation of nuclear pre-mRNA domain containing 1A
GSHG0012168	1.22686	up	0.0154486	0.0278652	0.563464	0.825342	0.672625	chr17:5389694-5394134	MIS12	MIS12, kinetochore complex component
GSHG0003949	1.21541	up	0.0478065	0.0224186	0.521167	1.39616	1.14862	chr10:27399038-27444195	YME1L1	YME1 like 1 ATPase
GSHG0018598	1.21071	up	0.02196	0.0243907	0.538377	1.11529	0.921091	chr20:18448030-18468927	POLR3F	RNA polymerase III subunit F
GSHG0009017	1.20286	up	0.0478441	0.0450379	0.667553	0.957923	0.796268	chr14:77564578-77583629	CIPC	CLOCK interacting pacemaker
GSHG0007462	1.17422	up	0.0262568	0.00712527	0.307476	0.923949	0.786761	chr12:51487539-51961182	TFCP2	transcription factor CP2
GSHG0014576	0.871953	down	0.0276537	0.0319089	0.589283	0.824832	0.945959	chr19:10812112-10944160	QTRT1 // DNM2	queuine tRNA-ribosyltransferase catalytic subunit 1 // dynamin 2
GSHG0015597	0.860684	down	0.000407106	0.0192917	0.483901	0.967561	1.12418	chr19:16466062-16582896	EPS15L1	epidermal growth factor receptor pathway substrate 15 like 1
GSHG0033893	0.853227	down	0.0406694	0.0486613	0.68636	0.57621	0.675331	chr19:48111453-48206534	BICRA	BRD4 interacting chromatin remodeling complex associated protein
GSHG0015910	0.844211	down	0.0131039	0.0148897	0.431752	0.687594	0.814482	chr19:45854649-45874176	ERCC2	ERCC excision repair 2, TFIIH core complex helicase subunit
GSHG0015410	0.843456	down	0.00911303	0.0196633	0.487613	0.889217	1.05425	chr19:6210393-6279959	MLLT1	MLLT1, super elongation complex subunit
GSHG0031186	0.843055	down	0.00509631	0.0155307	0.440323	0.837769	0.99373	chr9:130928344-130966662	CIZ1	CDKN1A interacting zinc finger protein 1
GSHG0015586	0.842096	down	0.0275275	0.016076	0.449236	0.759805	0.902278	chr19:15532319-15560763	WIZ	widely interspaced zinc finger motifs
GSHG0015945	0.832352	down	0.00983289	0.00498654	0.246287	0.691174	0.830387	chr19:47222770-47250251	STRN4	striatin 4
GSHG0019906	0.831462	down	0.0363352	0.0198134	0.48821	0.746395	0.89769	chr22:25844051-25907566	CRYBB2P1	crystallin beta B2 pseudogene 1
GSHG0014404	0.825247	down	0.00474106	0.04486	0.666577	0.986142	1.19497	chr19:708953-748330	PALM	paralemmin
GSHG0020379	0.822294	down	0.0260096	0.0456556	0.672018	0.711091	0.864765	chr22:38226863-38245325	ANKRD54	ankyrin repeat domain 54
GSHG0026514	0.81973	down	0.00670541	0.0489012	0.686544	0.940318	1.14711	chr6:33161362-33168630	RXRB	retinoid X receptor beta
GSHG0015222	0.818421	down	0.0116163	0.00841779	0.336096	0.681926	0.833221	chr19:56652535-56672262	ZNF444	zinc finger protein 444
GSHG0012589	0.816386	down	0.0433749	0.0272598	0.558205	1.05581	1.29328	chr17:45772630-45789427	TBKBP1	TBK1 binding protein 1
GSHG0015835	0.814884	down	0.00186561	0.0111444	0.381748	0.889322	1.09135	chr19:41197434-41222790	COQ8B	coenzyme Q8B
GSHG0003452	0.811883	down	0.0386419	0.00177101	0.123094	0.762026	0.938591	chr10:75504119-75531933	SEC24C	SEC24 homolog C, COPII coat complex component
GSHG0018912	0.810757	down	0.0350958	0.0375843	0.626047	0.909649	1.12198	chr20:61904137-61921145	ARFGAP1	ADP ribosylation factor GTPase activating protein 1
GSHG0005009	0.807455	down	0.0481176	0.0294664	0.575814	1.30348	1.6143	chr11:65837824-66012218	PACS1	phosphofurin acidic cluster sorting protein 1
GSHG0011986	0.807369	down	0.00434388	0.0238301	0.533762	0.891393	1.10407	chr16:74907474-75019044	WDR59	WD repeat domain 59
GSHG0015215	0.805403	down	0.0195875	0.0497641	0.689625	0.872175	1.0829	chr19:56158954-56164527	CCDC106	coiled-coil domain containing 106
GSHG0019843	0.802662	down	0.0318075	0.0316034	0.586587	1.06045	1.32117	chr22:20861829-20941919	MED15	mediator complex subunit 15
GSHG0015013	0.801768	down	0.0189459	0.0120158	0.39477	1.07436	1.33999	chr19:45754516-45808541	MARK4	microtubule affinity regulating kinase 4
GSHG0015283	0.800761	down	0.0129082	0.0103079	0.370598	0.873609	1.09097	chr19:58962971-58969199	ZNF324B	zinc finger protein 324B
GSHG0010804	0.797307	down	0.0139963	0.0318905	0.589283	1.09257	1.37033	chr16:616995-634136	NHLRC4 // PIGQ	NHL repeat containing 4 // phosphatidylinositol glycan anchor biosynthesis class Q
GSHG0015419	0.795635	down	0.0210881	0.0183423	0.474237	0.762398	0.958225	chr19:6436093-6459781	SLC25A23	solute carrier family 25 member 23
GSHG0027966	0.794943	down	0.00327601	0.00535962	0.2578	0.629925	0.792415	chr7:2767739-2883966	GNA12	G protein subunit alpha 12
GSHG0014544	0.792413	down	0.0468967	0.0430318	0.660565	0.737125	0.930228	chr19:8455205-8469315	RAB11B	RAB11B, member RAS oncogene family
GSHG0000593	0.785078	down	0.0154749	0.032902	0.595612	0.808458	1.02978	chr1:64936476-65158741	CACHD1	cache domain containing 1
GSHG0027604	0.784996	down	0.00353069	0.0425164	0.658461	1.97196	2.51207	chr7:101459184-101927250	CUX1	cut like homeobox 1
GSHG0000361	0.78467	down	0.028022	0.0309477	0.584174	0.718899	0.916181	chr1:33722174-33766320	ZNF362	zinc finger protein 362
GSHG0020597	0.783378	down	0.0362189	0.0269474	0.555954	1.12536	1.43654	chr3:12838171-12876320	CAND2	cullin associated and neddylation dissociated 2 (putative)
GSHG0011457	0.783128	down	0.0280453	0.0139704	0.419155	1.05121	1.34232	chr16:89160217-89222254	ACSF3	acyl-CoA synthetase family member 3
GSHG0014848	0.783078	down	0.00895418	0.0245127	0.538377	0.811963	1.03689	chr19:36427750-36436095	LRFN3	leucine rich repeat and fibronectin type III domain containing 3
GSHG0019603	0.782343	down	0.030399	0.0345897	0.605708	1.16494	1.48904	chr21:27252862-27543446	APP	amyloid beta precursor protein
GSHG0013213	0.776594	down	0.0150805	0.0266758	0.55349	0.892564	1.14933	chr17:26873725-26879681	UNC119	unc-119 lipid binding chaperone
GSHG0011991	0.77544	down	0.0236954	0.00227737	0.149135	0.872716	1.12545	chr16:75262085-75301955	BCAR1	BCAR1, Cas family scaffold protein
GSHG0005035	0.763444	down	0.00484029	0.0148994	0.431752	0.784038	1.02697	chr11:67085310-67165861	LOC100130987 // RAD9A	uncharacterized LOC100130987 // RAD9 checkpoint clamp component A
GSHG0003626	0.762346	down	0.0101998	0.0460591	0.674163	0.588457	0.771903	chr10:102756823-102767588	LZTS2	leucine zipper tumor suppressor 2
GSHG0001261	0.758865	down	0.034599	0.0146822	0.429249	0.754708	0.994522	chr1:183605182-183897685	RGL1	ral guanine nucleotide dissociation stimulator like 1
GSHG0025331	0.755671	down	0.00314827	0.0043437	0.228583	0.937801	1.24102	chr5:179224600-179233952	MGAT4B	mannosyl (alpha-1,3-)-glycoprotein beta-1,4-N-acetylglucosaminyltransferase, isozyme B
GSHG0027974	0.753202	down	0.0223126	0.0388826	0.634564	1.15247	1.5301	chr7:4834285-4923335	RADIL	Rap associating with DIL domain
GSHG0010604	0.75198	down	0.00659766	0.00357161	0.20707	0.930137	1.23692	chr15:75890424-75918719	SNUPN	snurportin 1
GSHG0021518	0.750085	down	0.00316744	0.0438013	0.6648	0.986325	1.31495	chr3:11597539-11762242	VGLL4	vestigial like family member 4
GSHG0015090	0.745316	down	0.0209666	0.0388384	0.634564	0.976651	1.31039	chr19:49622646-49654287	PPFIA3	PTPRF interacting protein alpha 3
GSHG0004990	0.743048	down	0.0165795	0.034302	0.602423	0.968132	1.30292	chr11:65337930-65339359	SSSCA1	Sjogren syndrome/scleroderma autoantigen 1
GSHG0012182	0.739815	down	0.00438625	0.00408366	0.219565	0.801693	1.08364	chr17:7120444-7128588	ACADVL	acyl-CoA dehydrogenase very long chain
GSHG0032441	0.73862	down	0.0176485	0.0238599	0.533805	0.580195	0.785512	chrX:153759605-153775801	G6PD	glucose-6-phosphate dehydrogenase
GSHG0004865	0.736585	down	0.00159715	0.0211478	0.506941	0.950313	1.29016	chr11:58938903-58976060	DTX4	deltex E3 ubiquitin ligase 4
GSHG0014965	0.733505	down	0.0146945	0.00386083	0.215373	1.13167	1.54283	chr19:42829761-42882921	MEGF8	multiple EGF like domains 8
GSHG0015343	0.730107	down	0.0089903	0.00221113	0.146422	0.705821	0.966736	chr19:2510393-2702746	GNG7	G protein subunit gamma 7
GSHG0017775	0.728208	down	0.00925009	0.046173	0.674625	0.828855	1.13821	chr2:85825670-85829823	TMEM150A	transmembrane protein 150A
GSHG0032758	0.726309	down	0.0140506	0.00938848	0.355958	0.588424	0.810157	chr15:85746680-85749517	---	---
GSHG0031265	0.724284	down	0.0426969	8.88531e-05	0.0150106	0.917091	1.2662	chr9:138824816-138853226	UBAC1	UBA domain containing 1
GSHG0027155	0.723311	down	0.00733072	0.000609184	0.054393	1.63156	2.25568	chr7:6655248-6663913	ZNF853	zinc finger protein 853
GSHG0007429	0.721752	down	0.0396922	0.0335015	0.598564	0.870463	1.20604	chr12:49250916-49259653	RND1	Rho family GTPase 1
GSHG0027815	0.720173	down	0.034888	0.0371156	0.624891	1.43535	1.99306	chr7:142960522-142967947	GSTK1	glutathione S-transferase kappa 1
GSHG0029030	0.717538	down	0.00959874	0.0155285	0.440323	1.58338	2.20669	chr8:58907113-59062277	FAM110B	family with sequence similarity 110 member B
GSHG0012319	0.712917	down	0.0213302	0.0490112	0.686544	0.671358	0.941705	chr17:21187968-21218530	MAP2K3	mitogen-activated protein kinase kinase 3
GSHG0015370	0.709861	down	0.0436743	0.000328808	0.0356804	0.795348	1.12043	chr19:3958452-3971121	DAPK3	death associated protein kinase 3
GSHG0013302	0.706854	down	0.00626964	0.000229878	0.0303777	0.635368	0.898869	chr17:35441928-35766902	ACACA	acetyl-CoA carboxylase alpha
GSHG0002799	0.704334	down	0.017261	0.0268176	0.554311	1.23205	1.74924	chr1:183898796-184006904	COLGALT2	collagen beta(1-O)galactosyltransferase 2
GSHG0010734	0.698381	down	0.0459691	0.0301444	0.579777	0.194751	0.278861	chr15:93586636-93632443	RGMA	repulsive guidance molecule BMP co-receptor a
GSHG0013517	0.694502	down	0.00818794	0.00729671	0.311203	0.67834	0.976728	chr17:45915049-45918711	SCRN2	secernin 2
GSHG0009892	0.691585	down	0.0344322	0.0355029	0.612145	0.68251	0.986878	chr15:57884102-58074960	GCOM1 // MYZAP // POLR2M	GRINL1A complex locus 1 // myocardial zonula adherens protein // RNA polymerase II subunit M
GSHG0010386	0.682215	down	0.0173083	0.0414562	0.65149	0.785171	1.15091	chr15:45459411-45493373	SHF	Src homology 2 domain containing F
GSHG0004249	0.681391	down	0.0276439	0.0142198	0.422796	0.63725	0.935219	chr10:93666345-93669258	FGFBP3	fibroblast growth factor binding protein 3
GSHG0000960	0.680374	down	0.00786644	0.00177605	0.123094	0.975951	1.43443	chr1:151512781-151556058	TUFT1	tuftelin 1
GSHG0133817	0.679468	down	0.0131175	0.0264594	0.55247	1.01641	1.49589	chr1:143647639-143744519	LINC01138	long intergenic non-protein coding RNA 1138
GSHG0020097	0.677066	down	0.00939075	0.00414385	0.221201	0.665639	0.983123	chr22:45704841-45737836	FAM118A	family with sequence similarity 118 member A
GSHG0033407	0.669407	down	0.0146143	0.0449833	0.667076	1.09388	1.6341	chr3:129816625-129830276	FAM86HP	family with sequence similarity 86 member H, pseudogene
GSHG0009637	0.668296	down	0.0161929	0.0181751	0.47314	1.17531	1.75867	chr14:102969986-102976143	ANKRD9	ankyrin repeat domain 9
GSHG0124221	0.66413	down	0.0200224	0.0309346	0.584174	0.970251	1.46093	chr22:50883114-50883147	---	---
GSHG0014400	0.66401	down	0.00786556	0.0230577	0.527671	1.26075	1.89869	chr19:589893-617157	HCN2	hyperpolarization activated cyclic nucleotide gated potassium and sodium channel 2
GSHG0027807	0.66166	down	0.0204767	0.00240073	0.155853	0.968368	1.46354	chr7:142552776-142568847	EPHB6	EPH receptor B6
GSHG0032004	0.659918	down	0.0157784	0.00708304	0.306997	0.978745	1.48313	chrX:19552083-19905719	SH3KBP1	SH3 domain containing kinase binding protein 1
GSHG0010856	0.657268	down	0.0444941	0.0276888	0.562089	1.93891	2.94996	chr16:2076869-2089027	SLC9A3R2	SLC9A3 regulator 2
GSHG0012337	0.649269	down	0.0296397	0.0378222	0.627899	0.296845	0.457198	chr17:26646121-26655710	TMEM97	transmembrane protein 97
GSHG0014704	0.64408	down	0.0282252	0.00517949	0.252333	0.308921	0.479631	chr19:18062105-18110893	KCNN1	potassium calcium-activated channel subfamily N member 1
GSHG0013842	0.643621	down	0.0340958	2.56439e-05	0.00501625	0.661443	1.02769	chr17:80036213-80056110	FASN	fatty acid synthase
GSHG0039811	0.632279	down	0.0369478	0.0295765	0.576442	2.69138	4.25662	chr19:47777505-47781013	INAFM1	InaF motif containing 1
GSHG0029984	0.631135	down	0.0168912	0.0432851	0.660698	1.87302	2.9677	chr9:2015219-2193621	SMARCA2	SWI/SNF related, matrix associated, actin dependent regulator of chromatin, subfamily a, member 2
GSHG0017441	0.627131	down	0.00300798	0.0317206	0.587266	1.94764	3.10564	chr2:16730727-16847134	FAM49A	family with sequence similarity 49 member A
GSHG0008667	0.626821	down	0.0468238	0.0270331	0.556673	1.92927	3.07786	chr13:114523524-114567076	GAS6	growth arrest specific 6
GSHG0143504	0.621533	down	0.00360786	0.00436671	0.228583	0.796905	1.28216	chr8:124457772-124459502	---	---
GSHG0011405	0.62008	down	0.0270057	0.0331719	0.597011	1.23401	1.99009	chr16:84002237-84036380	NECAB2	N-terminal EF-hand calcium binding protein 2
GSHG0118794	0.60278	down	0.0127914	0.0304931	0.582899	2.05548	3.41	chr10:46951472-46966835	LOC102724593	uncharacterized LOC102724593
GSHG0014403	0.586509	down	0.0138848	0.0319835	0.590295	1.07667	1.83572	chr19:676389-683393	FSTL3	follistatin like 3
GSHG0029196	0.581571	down	0.0363436	0.00199263	0.134652	1.33359	2.29308	chr8:107531162-107764921	OXR1	oxidation resistance 1
GSHG0001945	0.579361	down	0.030633	0.0268138	0.554311	2.48557	4.2902	chr1:33360194-33367041	TMEM54	transmembrane protein 54
GSHG0000170	0.568084	down	0.0417648	0.00953824	0.357675	1.4217	2.50262	chr1:16083154-16113088	FBLIM1	filamin binding LIM protein 1
GSHG0118906	0.567722	down	0.00794187	0.000201633	0.0277553	1.15904	2.04156	chr12:96051583-96184984	NTN4	netrin 4
GSHG0014478	0.565415	down	0.023091	0.027067	0.556673	0.576314	1.01928	chr19:4278597-4290722	SHD	Src homology 2 domain containing transforming protein D
GSHG0018256	0.558708	down	0.00984032	0.00633732	0.284697	0.808729	1.4475	chr2:200134223-200335995	SATB2	SATB homeobox 2
GSHG0080412	0.558335	down	0.0252226	0.0318758	0.589283	0.661506	1.18478	chr19:1086349-1086370	---	---
GSHG0023525	0.551106	down	0.0320154	0.0320574	0.590735	2.97138	5.39166	chr4:138440076-138453653	PCDH18	protocadherin 18
GSHG0016374	0.547777	down	0.0172604	0.000914178	0.0732648	1.14256	2.08582	chr2:36583069-36778277	CRIM1	cysteine rich transmembrane BMP regulator 1
GSHG0012388	0.545909	down	0.0432235	0.0333562	0.598528	0.194623	0.356513	chr17:30593195-30651680	RHBDL3	rhomboid like 3
GSHG0004551	0.544224	down	0.0188465	0.0177129	0.467481	0.605542	1.11267	chr11:3402191-3430378	TSSC2	tumor suppressing subtransferable candidate 2 pseudogene
GSHG0024378	0.532437	down	0.0470173	0.0231042	0.527671	1.52028	2.85533	chr5:150399973-150408557	GPX3	glutathione peroxidase 3
GSHG0045812	0.531081	down	0.0113036	0.00743399	0.313305	0.629866	1.18601	chr13:97794090-98046374	MBNL2	muscleblind like splicing regulator 2
GSHG0014996	0.529716	down	0.00921031	0.0140548	0.419993	0.597271	1.12753	chr19:45312316-45324677	BCAM	basal cell adhesion molecule (Lutheran blood group)
GSHG0034062	0.528636	down	0.0140551	0.000223974	0.0300383	2.48306	4.69711	chr9:138898383-138987131	NACC2	NACC family member 2
GSHG0152298	0.522564	down	0.00110903	0.0164442	0.452299	0.0571849	0.109432	chr12:54512912-54520010	---	---
GSHG0003671	0.521556	down	0.000634254	0.000650357	0.056707	0.611583	1.17261	chr10:106400859-107024999	SORCS3	sortilin related VPS10 domain containing receptor 3
GSHG0022388	0.518034	down	0.0293014	0.00929793	0.355544	1.62882	3.14423	chr4:570957-578655	LOC105374338	uncharacterized LOC105374338
GSHG0031309	0.511795	down	0.03508	0.0137408	0.417559	0.815426	1.59327	chr9:140201346-140317714	EXD3	exonuclease 3'-5' domain containing 3
GSHG0014464	0.509091	down	0.0435077	0.0305817	0.582899	1.25944	2.4739	chr19:3359561-3469215	NFIC	nuclear factor I C
GSHG0124715	0.502161	down	0.046473	0.0342859	0.602423	0.631546	1.25766	chr11:62506808-62506895	---	---
GSHG0005594	0.499816	down	0.00439227	0.00783692	0.321671	1.30209	2.60514	chr11:11292421-11643561	GALNT18	polypeptide N-acetylgalactosaminyltransferase 18
GSHG0022971	0.496647	down	0.0426474	0.0039482	0.215893	0.864579	1.74083	chr4:169418217-169849608	PALLD	palladin, cytoskeletal associated protein
GSHG0026450	0.496415	down	0.0242302	0.0266287	0.552906	1.36008	2.7398	chr6:30710977-30712328	IER3	immediate early response 3
GSHG0132827	0.495109	down	0.000614342	0.0128707	0.407068	0.369836	0.746979	chr2:58478904-58478972	---	---
GSHG0020202	0.481617	down	0.0266109	0.0465162	0.677655	1.22504	2.5436	chr22:20778874-20792146	SCARF2	scavenger receptor class F member 2
GSHG0089705	0.469374	down	0.0438945	0.0296594	0.576778	0.273711	0.583141	chr22:50638128-50638193	---	---
GSHG0005412	0.46352	down	0.0375327	0.021506	0.509512	1.30662	2.81892	chr11:131240371-132206716	NTM	neurotrimin
GSHG0021746	0.462048	down	0.0119516	0.000211989	0.0289981	0.511608	1.10726	chr3:50643886-50649262	CISH	cytokine inducible SH2 containing protein
GSHG0018379	0.45999	down	0.0265315	0.000550426	0.0506681	1.88096	4.08914	chr2:224839765-224904036	SERPINE2	serpin family E member 2
GSHG0010883	0.449821	down	0.0349809	0.0057783	0.269494	1.19307	2.65233	chr16:3014217-3018384	KREMEN2	kringle containing transmembrane protein 2
GSHG0027776	0.447725	down	0.00724454	0.0307057	0.584174	3.03406	6.77662	chr7:139208674-139229736	CLEC2L	C-type lectin domain family 2 member L
GSHG0026938	0.443665	down	0.0257988	0.0232572	0.529485	4.04475	9.11667	chr6:136663419-136871957	MAP7	microtubule associated protein 7
GSHG0032868	0.439025	down	0.00682821	0.0382495	0.630401	5.38531	12.2665	chr6_mcf_hap5:2701424-2704751	---	---
GSHG0016551	0.42838	down	0.0276683	0.0125199	0.405066	2.51094	5.86148	chr2:71680753-71913893	DYSF	dysferlin
GSHG0023223	0.419074	down	0.010627	0.00401878	0.218447	1.45261	3.46624	chr4:44175920-44450824	KCTD8	potassium channel tetramerization domain containing 8
GSHG0145014	0.41884	down	0.00391998	0.037176	0.62534	3.58669	8.56338	chr6_dbb_hap3:2532135-2536725	---	---
GSHG0046189	0.415607	down	0.047342	0.01013	0.367275	4.20104	10.1082	chr1:143699301-145370304	NBPF20 // NBPF25P // NBPF10 // NOTCH2NL // NBPF9	NBPF member 20 // NBPF member 25, pseudogene // NBPF member 10 // notch 2 N-terminal like // NBPF member 9
GSHG0009027	0.414988	down	0.0394161	0.00543248	0.259268	1.36043	3.27825	chr14:78636716-80334633	NRXN3	neurexin 3
GSHG0007319	0.414474	down	0.01883	0.00353642	0.206578	3.95308	9.53758	chr12:21917890-21927755	KCNJ8	potassium voltage-gated channel subfamily J member 8
GSHG0133751	0.406404	down	0.0122254	0.00545267	0.259814	2.20262	5.41979	chr11:66774249-66818332	SYT12	synaptotagmin 12
GSHG0010250	0.401638	down	0.0335276	0.00260113	0.165964	1.13268	2.82014	chr15:29412455-29862927	FAM189A1	family with sequence similarity 189 member A1
GSHG0056215	0.39484	down	0.00523627	0.0252728	0.544596	0.863278	2.1864	chr1:53394346-53394444	MIR1273F	microRNA 1273f
GSHG0039298	0.391676	down	0.0273793	0.00549592	0.261457	0.264893	0.676307	chr17:58120386-58120466	MIR4737	microRNA 4737
GSHG0145593	0.378407	down	0.0142485	0.0192013	0.482189	0.761799	2.01318	chr10:134884428-134945178	ADGRA1	adhesion G protein-coupled receptor A1
GSHG0022701	0.365177	down	0.00100492	0.0197107	0.488131	8.85524	24.2492	chr4:86396284-86923823	ARHGAP24	Rho GTPase activating protein 24
GSHG0001432	0.351529	down	0.0408844	0.00375978	0.211723	2.06035	5.86111	chr1:212738676-212794118	ATF3	activating transcription factor 3
GSHG0017528	0.349065	down	0.0438105	0.00982905	0.363944	9.74112	27.9064	chr2:31133331-31378068	GALNT14	polypeptide N-acetylgalactosaminyltransferase 14
GSHG0032869	0.347019	down	0.0137501	0.00364382	0.208779	5.60802	16.1605	chr6_qbl_hap6:2615762-2618451	---	---
GSHG0145012	0.338514	down	0.000843437	0.000680892	0.0590232	2.23299	6.59645	chr6:31321644-31325022	HLA-B	major histocompatibility complex, class I, B
GSHG0017326	0.32839	down	0.00279793	0.000454163	0.0431426	1.30261	3.96665	chr2:238768187-238820765	RAMP1	receptor activity modifying protein 1
GSHG0028455	0.328004	down	0.0152219	0.0144507	0.425829	0.715199	2.18046	chr7:103112231-103629995	RELN	reelin
GSHG0021379	0.32514	down	0.0135538	0.00825683	0.334112	2.04359	6.28526	chr3:183948217-183960116	VWA5B2	von Willebrand factor A domain containing 5B2
GSHG0027324	0.310376	down	0.0133369	0.0254588	0.545366	1.65487	5.33183	chr7:44143960-44154164	AEBP1	AE binding protein 1
GSHG0008987	0.281447	down	0.0464031	0.0128647	0.407068	0.049844	0.177099	chr14:74706175-74729441	VSX2	visual system homeobox 2
GSHG0005060	0.227914	down	0.028928	0.000633523	0.0558948	0.226818	0.995193	chr11:69455873-69469241	CCND1	cyclin D1
GSHG0006593	0.222883	down	0.00864252	0.000326674	0.0355787	0.440465	1.97621	chr12:41582250-41968384	PDZRN4	PDZ domain containing ring finger 4
GSHG0007923	0.219895	down	0.00952025	0.000198342	0.0275575	0.472248	2.1476	chr12:130880681-131118406	RIMBP2	RIMS binding protein 2
GSHG0018206	0.15235	down	0.0159596	0.00777974	0.321257	0.0428562	0.281301	chr2:183698002-183731498	FRZB	frizzled related protein
GSHG0024868	0.113646	down	4.39872e-05	1.35948e-07	3.70839e-05	0.282798	2.48841	chr5:73923231-73937249	ENC1	ectodermal-neural cortex 1
GSHG0017890	0.104124	down	0.0296897	0.00122111	0.0919173	1.95806	18.8051	chr2:105969441-106055230	FHL2	four and a half LIM domains 2

## Sheet: C9orf72-1
Regulated genes
ALSmMNs vs yMNs VS ctrl mMNs vs yMNs
FAST DB STABLE ID	FC	Regulation	P-Value (paired t-test)	P-Value (deseq2)	Adjusted P-value (deseq2)	FC C99_J35_vs_J17	FC CTRL_J35_vs_J17	Coordinates	Symbol	Name
GSHG0125337	4.63726	up	0.000955571	0.0351821	NA	2.31828	0.499824	chr4:87870755-87870794	---	---
GSHG0134493	4.05307	up	0.0283194	0.00157334	NA	3.50305	0.864195	chr1:144520998-144521077	---	---
GSHG0018078	3.0266	up	0.026341	0.0386679	0.533468	0.485788	0.160406	chr2:157180944-157189287	NR4A2	nuclear receptor subfamily 4 group A member 2
GSHG0138989	2.80034	up	0.0184807	0.0133481	NA	1.49809	0.534868	chr2:95881635-95881660	---	---
GSHG0144339	2.69414	up	0.0034533	0.0369103	NA	1.78719	0.663264	chr9:125881089-125881118	---	---
GSHG0141480	2.41831	up	0.0499493	0.0475829	NA	1.88745	0.780384	chr5:1346096-1346126	---	---
GSHG0040408	1.97878	up	0.00984573	0.00327246	0.0993986	1.52244	0.769283	chr2:168675182-168727366	B3GALT1	beta-1,3-galactosyltransferase 1
GSHG0007352	1.93464	up	0.0157695	0.0161901	0.252644	1.48188	0.76587	chr12:29653746-29937692	TMTC1	transmembrane and tetratricopeptide repeat containing 1
GSHG0000930	1.81836	up	0.0321759	0.026619	0.392664	0.595194	0.327225	chr1:149814541-149815209	---	---
GSHG0143944	1.78619	up	0.0297378	0.012472	0.199126	1.0483	0.586794	chr9:115380306-115383070	---	---
GSHG0004232	1.73136	up	0.00874248	0.0237021	0.355717	2.72993	1.57666	chr10:89618918-89623194	KLLN	killin, p53 regulated DNA replication inhibitor
GSHG0145811	1.68289	up	0.0113933	0.0214676	0.326441	2.61477	1.55364	chr18:45553640-45935793	ZBTB7C	zinc finger and BTB domain containing 7C
GSHG0031621	1.65554	up	0.00505632	0.0483071	0.630183	1.33487	0.806205	chrX:71996833-72068636	DMRTC1B // DMRTC1	DMRT like family C1B // DMRT like family C1
GSHG0022513	1.61315	up	0.00504453	0.00164524	0.0993986	1.61581	1.00155	chr4:26862311-27027003	STIM2	stromal interaction molecule 2
GSHG0030222	1.59915	up	0.000406651	0.0249015	0.370496	1.10128	0.688564	chr9:86595274-86618985	RMI1	RecQ mediated genome instability 1
GSHG0018290	1.5867	up	0.048131	0.0331125	0.469588	1.41125	0.889324	chr2:206858445-206950907	INO80D	INO80 complex subunit D
GSHG0006663	1.57202	up	0.00379638	0.0343036	0.48449	1.30175	0.827974	chr12:51785101-51909547	SLC4A8	solute carrier family 4 member 8
GSHG0024431	1.55362	up	0.000313071	0.00158827	0.0993986	1.26723	0.815565	chr5:162864575-162875203	CCNG1	cyclin G1
GSHG0132249	1.48729	up	0.0240931	0.0365248	0.508372	0.934372	0.628137	chr21:19161285-19191703	C21orf91	chromosome 21 open reading frame 91
GSHG0009723	1.46504	up	0.000373008	0.0041662	0.0993986	1.26276	0.861825	chr15:31196055-31283785	FAN1	FANCD2 and FANCI associated nuclease 1
GSHG0136138	1.44421	up	0.0146064	0.011298	0.18122	0.905151	0.626646	chr14:92506376-92507913	---	---
GSHG0029910	1.41254	up	0.0361815	0.00997117	0.160732	1.03279	0.731061	chr8:143738874-143751412	JRK	Jrk helix-turn-helix protein
GSHG0008662	1.40193	up	0.025168	0.0220815	0.335184	1.05533	0.752668	chr13:114110134-114145023	DCUN1D2	defective in cullin neddylation 1 domain containing 2
GSHG0028063	1.38636	up	0.0450461	0.0279435	0.409056	1.36036	0.981143	chr7:25174307-25219973	C7orf31	chromosome 7 open reading frame 31
GSHG0012080	1.38586	up	0.0291648	0.0264486	0.390485	1.05077	0.758107	chr16:89281620-89284061	---	---
GSHG0054735	1.3813	up	0.0335762	0.0209903	0.320311	0.776471	0.562031	chr5:179921399-180005404	CNOT6	CCR4-NOT transcription complex subunit 6
GSHG0003660	1.36073	up	0.00440947	0.0390169	0.537854	0.98069	0.720606	chr10:105127710-105148820	TAF5	TATA-box binding protein associated factor 5
GSHG0019953	1.36027	up	0.0184376	0.0031594	0.0993986	1.15433	0.848502	chr22:31365197-31375381	TUG1	taurine up-regulated 1 (non-protein coding)
GSHG0006685	1.31881	up	0.0246589	0.0484063	0.631	0.718893	0.545008	chr12:53574484-53584654	ZNF740	zinc finger protein 740
GSHG0015898	1.31819	up	0.00152178	0.0284571	0.415165	0.951613	0.721808	chr19:44830706-44905777	ZNF112 // ZNF285	zinc finger protein 112 // zinc finger protein 285
GSHG0016637	1.28968	up	0.0363515	0.0259007	0.383051	0.809994	0.627958	chr2:86947414-87005164	RMND5A	required for meiotic nuclear division 5 homolog A
GSHG0010405	1.27563	up	0.00641226	0.0489145	0.634749	0.708181	0.555063	chr15:50641133-50647076	GABPB1-IT1	GABPB1 intronic transcript
GSHG0015263	1.26741	up	0.00912865	0.0472292	0.620341	0.831238	0.655757	chr19:58193337-58201167	ZNF551	zinc finger protein 551
GSHG0012364	1.26288	up	0.0347795	0.0293834	0.425087	1.13199	0.896252	chr17:28804426-28853831	GOSR1	golgi SNAP receptor complex member 1
GSHG0022084	1.22841	up	0.00397091	0.0247531	0.368605	0.820645	0.667952	chr3:135867760-135914688	MSL2	MSL complex subunit 2
GSHG0132312	0.71847	down	0.000803729	0.0438921	0.589063	1.23974	1.72553	chr20:42931478-42939892	FITM2	fat storage inducing transmembrane protein 2
GSHG0015079	0.718187	down	0.0127268	0.0203491	0.310801	0.840971	1.17096	chr19:49375649-49379318	PPP1R15A	protein phosphatase 1 regulatory subunit 15A
GSHG0004511	0.707991	down	0.000354154	0.0374015	0.518068	0.72458	1.02343	chr11:686131-825569	PNPLA2	patatin like phospholipase domain containing 2
GSHG0015051	0.705927	down	0.0187112	0.0468127	0.616278	0.532281	0.754017	chr19:47852538-47889887	DHX34	DExH-box helicase 34
GSHG0008983	0.705123	down	0.033552	0.0464835	0.613106	1.00542	1.42588	chr14:74486059-74549566	BBOF1	basal body orientation factor 1
GSHG0006272	0.655152	down	0.00428818	0.0290066	0.421047	0.737871	1.12626	chr11:123594635-123612391	ZNF202	zinc finger protein 202
GSHG0029407	0.633374	down	0.00461769	0.0313611	0.449444	1.94848	3.07635	chr8:11278973-11332226	FAM167A	family with sequence similarity 167 member A
GSHG0027345	0.622615	down	0.00437494	0.0214102	0.325854	1.55873	2.50352	chr7:48128200-48148329	UPP1	uridine phosphorylase 1
GSHG0016398	0.606283	down	0.049585	0.0307356	0.441319	1.13688	1.87516	chr2:39892638-39945101	TMEM178A	transmembrane protein 178A
GSHG0012242	0.525527	down	0.0392254	0.012796	0.204109	0.345703	0.657823	chr17:14204367-14252719	HS3ST3B1	heparan sulfate-glucosamine 3-sulfotransferase 3B1
GSHG0026553	0.521901	down	0.0219185	0.0482985	0.630183	0.666967	1.27796	chr6:35541362-35704724	FKBP5 // LOC285847	FK506 binding protein 5 // uncharacterized LOC285847
GSHG0016648	0.510354	down	0.00152035	0.0133432	0.211858	0.746278	1.46228	chr2:88469814-88486156	THNSL2	threonine synthase like 2
GSHG0006371	0.49722	down	0.0429751	0.0444787	0.596222	0.792212	1.59328	chr12:1683821-1756379	WNT5B	Wnt family member 5B
GSHG0018846	0.494066	down	0.000668968	0.028851	0.419848	0.252912	0.511899	chr20:53092011-53267710	DOK5	docking protein 5
GSHG0115214	0.493766	down	0.0380905	0.0112307	0.180308	0.307713	0.623196	chrX:71370734-71373135	---	---
GSHG0014814	0.470584	down	0.00420626	0.0359978	0.502413	2.89913	6.1607	chr19:35518015-35531352	SCN1B	sodium voltage-gated channel beta subunit 1
GSHG0006186	0.462208	down	0.0497007	0.0221511	0.33565	0.168396	0.36433	chr11:113280318-113346413	DRD2	dopamine receptor D2
GSHG0032867	0.433566	down	0.00670145	0.0320874	0.458308	5.0607	11.6723	chr6_cox_hap2:2834340-2837623	---	---
GSHG0007028	0.428149	down	0.00757703	0.0129914	0.206654	1.37917	3.22124	chr12:113860195-113876080	SDSL	serine dehydratase like
GSHG0023152	0.41889	down	0.0456423	0.0318618	0.455594	0.866295	2.06807	chr4:16503157-16900432	LDB2	LIM domain binding 2
GSHG0027485	0.312872	down	0.0436168	0.0275001	0.403484	5.59077	17.8692	chr7:79998891-80308593	CD36	CD36 molecule
GSHG0000071	0.227313	down	0.000126661	0.000497918	0.0359564	0.544787	2.39663	chr1:4714792-4843851	AJAP1	adherens junctions associated protein 1
GSHG0007923	0.224592	down	0.00990841	0.00268605	0.0993986	0.482334	2.1476	chr12:130880681-131118406	RIMBP2	RIMS binding protein 2
GSHG0029591	0.219331	down	0.0135102	0.0277194	0.406119	0.456735	2.0824	chr8:57353515-57359293	PENK	proenkephalin
GSHG0133889	0.190272	down	0.0395042	5.1526e-05	0.00442431	0.533484	2.80379	chr1:4846820-4852560	---	---

## Sheet: C9orf72-2
Regulated genes
ALSmMNs vs yMNs VS ctrl mMNs vs yMNs
FAST DB STABLE ID	FC	Regulation	P-Value (paired t-test)	P-Value (deseq2)	Adjusted P-value (deseq2)	FC C972_J35_vs_J17	FC CTRL_J35_vs_J17	Coordinates	Symbol	Name	Name
GSHG0119576	67189.8	up	0.00785997	0.00162569	NA	597762	8.89652	chr1:143731842-143731873	---	---
GSHG0006164	8.66897	up	0.0101203	0.000116521	NA	37.3752	4.31128	chr11:110447759-110583912	ARHGAP20	Rho GTPase activating protein 20
GSHG0008372	6.95436	up	0.023049	0.0188415	NA	66.0979	9.50442	chr13:27329341-27334923	GPR12	G protein-coupled receptor 12
GSHG0029440	5.59232	up	0.0311069	0.00157956	0.0910334	438.217	78.3604	chr8:19261672-19615540	CSGALNACT1	chondroitin sulfate N-acetylgalactosaminyltransferase 1
GSHG0023892	4.56638	up	0.026272	0.00675854	0.118608	2.39614	0.524635	chr5:40680032-40693835	PTGER4	prostaglandin E receptor 4
GSHG0038549	4.34184	up	0.00247163	0.0109645	NA	3.76055	0.86602	chr16:81418604-81418698	MIR4720	microRNA 4720
GSHG0007291	4.24485	up	0.0138186	0.0342799	0.488049	39.4532	9.29428	chr12:13274181-14133290	GRIN2B	glutamate ionotropic receptor NMDA type subunit 2B
GSHG0031106	3.72288	up	0.00691419	0.0131931	0.211914	2.09052	0.561433	chr9:121928908-122131739	BRINP1	BMP/retinoic acid inducible neural specific 1
GSHG0132617	3.54564	up	0.0361121	0.00924935	0.153002	5.87242	1.65614	chr17:6004-31421	DOC2B	double C2 domain beta
GSHG0000195	3.4001	up	0.0247981	0.0072374	0.125415	0.402814	0.118371	chr1:18434240-18704976	IGSF21	immunoglobin superfamily member 21
GSHG0132459	3.38077	up	0.00569722	0.0116749	NA	3.3756	0.998369	chr2:161264321-161264393	MIR4785	microRNA 4785
GSHG0032312	3.26866	up	0.043755	0.0217995	0.329578	70.2709	21.4983	chrX:123509758-124097666	TENM1	teneurin transmembrane protein 1
GSHG0136821	3.17366	up	0.0396192	0.0202201	0.309926	22.7113	7.15608	chr15:88402984-88405587	---	---
GSHG0001250	3.05219	up	0.0325379	0.00313287	0.0971761	13.3692	4.3801	chr1:181452447-181775918	CACNA1E	calcium voltage-gated channel subunit alpha1 E
GSHG0019912	2.88604	up	0.0264439	0.0198008	0.303824	5.7208	1.98213	chr22:26565440-26779563	SEZ6L	seizure related 6 homolog like
GSHG0017131	2.5418	up	0.0413912	0.00272709	0.0971761	1.54695	0.608504	chr2:206546562-206662856	NRP2	neuropilin 2
GSHG0000642	2.51105	up	0.0393818	0.0120672	0.195134	2.92738	1.1657	chr1:77333093-77533222	ST6GALNAC5	ST6 N-acetylgalactosaminide alpha-2,6-sialyltransferase 5
GSHG0020092	2.45979	up	0.0386437	0.00860916	0.14457	11.5742	4.70528	chr22:45064427-45258664	PRR5 // PRR5-ARHGAP8 // ARHGAP8	proline rich 5 // PRR5-ARHGAP8 readthrough // Rho GTPase activating protein 8
GSHG0029926	2.39628	up	0.0345872	0.045403	0.615976	0.126701	0.0527741	chr8:144510230-144512602	MAFA	MAF bZIP transcription factor A
GSHG0026260	2.30231	up	0.00676499	0.00198955	0.0971761	5.5142	2.39497	chr6:3269210-3456793	SLC22A23	solute carrier family 22 member 23
GSHG0004446	2.28137	up	0.0246016	0.00664238	0.11714	4.3949	1.92633	chr10:128933690-128994422	FAM196A	family with sequence similarity 196 member A
GSHG0020278	2.03451	up	0.031184	0.0207773	0.317118	1.75325	0.861651	chr22:28144266-28197486	MN1	MN1 proto-oncogene, transcriptional regulator
GSHG0022287	2.02086	up	0.010291	0.0182762	0.28284	3.35316	1.65917	chr3:184776299-184870836	C3orf70	chromosome 3 open reading frame 70
GSHG0004384	1.97634	up	0.0209694	0.00843263	0.142102	3.6942	1.86911	chr10:116190869-116528028	ABLIM1	actin binding LIM protein 1
GSHG0001356	1.95828	up	0.0427046	0.0143031	0.22746	4.40877	2.25124	chr1:203595688-203713208	ATP2B4	ATPase plasma membrane Ca2+ transporting 4
GSHG0019585	1.92236	up	0.0365195	0.0037055	0.0971761	0.445376	0.231583	chr21:16333556-16438231	NRIP1	nuclear receptor interacting protein 1
GSHG0018932	1.91658	up	0.00681933	0.00744632	0.128333	3.35682	1.75137	chr20:62711435-62731994	OPRL1	opioid related nociceptin receptor 1
GSHG0012770	1.8446	up	0.0152535	0.0428281	0.590495	0.732234	0.396862	chr17:67410826-67549996	MAP2K6	mitogen-activated protein kinase kinase 6
GSHG0033963	1.81381	up	0.0439675	0.0455635	0.616413	0.458539	0.252705	chr4:37592422-37687999	RELL1	RELT like 1
GSHG0054662	1.76837	up	0.021511	0.0167642	0.262543	3.05257	1.72611	chr10:12391542-12877544	CAMK1D	calcium/calmodulin dependent protein kinase ID
GSHG0003409	1.70538	up	0.0423553	0.0361738	0.510972	0.632907	0.371024	chr10:70320117-70454238	TET1	tet methylcytosine dioxygenase 1
GSHG0033844	1.68735	up	0.0112474	0.0312935	0.452233	1.11587	0.661212	chr14:23990061-24020858	ZFHX2	zinc finger homeobox 2
GSHG0001308	1.63225	up	0.0333842	0.0476926	0.640405	1.79763	1.10122	chr1:198126108-198291550	NEK7	NIMA related kinase 7
GSHG0022917	1.6148	up	0.0186722	0.0213484	0.324459	1.91874	1.18812	chr4:153457416-153460414	MIR4453HG // MIR4453	MIR4453 host gene // microRNA 4453
GSHG0024416	1.60883	up	0.0156705	0.0468918	0.630829	1.78679	1.11052	chr5:157170703-157187717	LSM11	LSM11, U7 small nuclear RNA associated
GSHG0007284	1.59646	up	0.0105482	0.0281687	0.41456	1.5681	0.982136	chr12:12626216-12715448	DUSP16	dual specificity phosphatase 16
GSHG0029861	1.58736	up	0.0481039	0.0429674	0.591581	0.79757	0.502351	chr8:131064353-131455906	ASAP1	ArfGAP with SH3 domain, ankyrin repeat and PH domain 1
GSHG0034993	1.56685	up	0.033916	0.00394222	0.0971761	1.15571	0.737504	chr10:31596646-31609376	ZEB1-AS1	ZEB1 antisense RNA 1
GSHG0017868	1.54487	up	0.00140602	0.00720922	0.125415	2.44181	1.58049	chr2:101622395-101767909	TBC1D8	TBC1 domain family member 8
GSHG0009964	1.4782	up	0.00994106	0.0339738	0.485129	1.9098	1.29187	chr15:68810712-69020145	CORO2B	coronin 2B
GSHG0136398	1.44818	up	0.000170758	0.0399439	0.557034	1.44489	0.997623	chr15:72882032-72885647	---	---
GSHG0016237	1.43659	up	0.0411472	0.0191178	0.294913	1.05954	0.737439	chr2:9346894-9545812	ASAP2	ArfGAP with SH3 domain, ankyrin repeat and PH domain 2
GSHG0005585	1.40456	up	0.0188993	0.0126892	0.204274	1.49413	1.06367	chr11:9800214-10315754	SBF2	SET binding factor 2
GSHG0027253	1.36906	up	0.00780358	0.0191439	0.295	1.38444	1.01114	chr7:30407454-30412408	DKFZP586I1420	uncharacterized protein DKFZp586I1420
GSHG0015898	1.28233	up	0.00102329	0.0482613	0.645238	0.925723	0.721808	chr19:44830706-44905777	ZNF112 // ZNF285	zinc finger protein 112 // zinc finger protein 285
GSHG0020393	1.28123	up	0.00348943	0.0160915	0.253662	0.948059	0.739859	chr22:38879445-38903665	DDX17	DEAD-box helicase 17
GSHG0019957	1.27818	up	0.00204493	0.0338415	0.484199	1.14637	0.896775	chr22:31608208-31676066	LIMK2	LIM domain kinase 2
GSHG0029967	1.22655	up	0.013759	0.0441593	0.604685	1.03555	0.84418	chr8:145997611-146012730	ZNF34	zinc finger protein 34
GSHG0002860	1.20979	up	0.0236332	0.0383791	0.538938	0.744713	0.615472	chr1:202694313-202778598	KDM5B	lysine demethylase 5B
GSHG0001782	1.19995	up	0.00903664	0.0395764	0.553071	1.19885	0.998979	chr1:16573334-16678986	FBXO42	F-box protein 42
GSHG0132337	1.19532	up	0.00599191	0.0210489	0.320555	1.19141	0.996627	chr3:49314577-49377536	USP4	ubiquitin specific peptidase 4
GSHG0030585	0.806518	down	0.00679591	0.0392803	0.549467	0.847509	1.05082	chr9:139305025-139318212	PMPCA	peptidase, mitochondrial processing alpha subunit
GSHG0010513	0.78988	down	0.0308158	0.0253689	0.377988	0.807128	1.02184	chr15:65293851-65321977	MTFMT	mitochondrial methionyl-tRNA formyltransferase
GSHG0020731	0.761199	down	0.00891161	0.0413386	0.573802	0.735345	0.966036	chr3:42623332-42636490	SS18L2	SS18 like 2
GSHG0007203	0.756327	down	0.00180395	0.0123989	0.200273	0.707726	0.935741	chr12:6647541-6665249	IFFO1	intermediate filament family orphan 1
GSHG0001392	0.750119	down	0.0143292	0.0293263	0.428099	1.51406	2.01842	chr1:206808881-206857758	DYRK3	dual specificity tyrosine phosphorylation regulated kinase 3
GSHG0003215	0.732837	down	0.0171976	0.0177377	0.276287	0.754448	1.02949	chr10:14880159-14913738	HSPA14	heat shock protein family A (Hsp70) member 14
GSHG0145950	0.729798	down	0.0127585	0.0102435	0.167334	0.764073	1.04696	chr21:33935817-33985846	C21orf59-TCP10L // TCP10L // CFAP298	C21orf59-TCP10L readthrough // t-complex 10 like // cilia and flagella associated protein 298
GSHG0015079	0.716781	down	0.0032005	0.0202972	0.310777	0.839325	1.17096	chr19:49375649-49379318	PPP1R15A	protein phosphatase 1 regulatory subunit 15A
GSHG0019993	0.692663	down	0.0313884	0.0307994	0.446436	0.774462	1.11809	chr22:37447776-37459429	KCTD17	potassium channel tetramerization domain containing 17
GSHG0003499	0.692568	down	0.0251645	0.0192425	0.296203	0.594689	0.858672	chr10:81838198-81852306	TMEM254	transmembrane protein 254
GSHG0012090	0.692047	down	0.00258172	0.00591593	0.105622	1.02633	1.48304	chr16:89762757-89768121	SPATA2L	spermatogenesis associated 2 like
GSHG0000204	0.686912	down	0.0223583	0.01795	0.278689	1.0218	1.48753	chr1:19923471-19984949	MINOS1-NBL1 // MINOS1 // NBL1	MINOS1-NBL1 readthrough // mitochondrial inner membrane organizing system 1 // neuroblastoma 1, DAN family BMP antagonist
GSHG0145529	0.682554	down	0.00134569	0.00073147	0.0480588	0.557823	0.817259	chr1:47023080-47082563	MKNK1 // MOB3C	MAP kinase interacting serine/threonine kinase 1 // MOB kinase activator 3C
GSHG0011918	0.657574	down	0.0420911	0.0189954	0.29334	0.487842	0.741882	chr16:67696848-67700659	ENKD1	enkurin domain containing 1
GSHG0135197	0.650202	down	0.0222259	0.0288121	0.422305	0.483527	0.743656	chr11:66132900-66134279	---	---
GSHG0007101	0.63244	down	0.0487921	0.00805377	0.136394	0.676854	1.07023	chr12:124155660-124192950	TCTN2	tectonic family member 2
GSHG0014618	0.627384	down	0.00715276	0.0494353	0.657268	0.662217	1.05552	chr19:13001943-13010811	GCDH	glutaryl-CoA dehydrogenase
GSHG0030503	0.621851	down	0.0353533	0.0452927	0.615639	1.29065	2.0755	chr9:132245730-132275965	LINC00963	long intergenic non-protein coding RNA 963
GSHG0033814	0.591204	down	0.0103071	0.0181485	0.281165	1.08879	1.84165	chr11:66615986-66725847	PC	pyruvate carboxylase
GSHG0005150	0.563161	down	0.00446648	0.0344239	0.489132	1.72378	3.0609	chr11:82904754-82969324	ANKRD42	ankyrin repeat domain 42
GSHG0025014	0.551773	down	0.00447122	0.0126068	NA	0.420272	0.761676	chr5:118171769-118324300	DTWD2	DTW domain containing 2
GSHG0025989	0.36998	down	0.0024212	0.0238555	NA	0.16607	0.448863	chr6:116937642-116954148	RSPH4A	radial spoke head 4 homolog A
GSHG0137634	0.369777	down	0.0112783	0.0480393	NA	0.160742	0.4347	chr17:61780110-61780186	---	---
GSHG0007345	0.353855	down	0.0186636	0.0449531	0.612178	8.54955	24.1611	chr12:28111017-28124916	PTHLH	parathyroid hormone like hormone
GSHG0090765	0.307074	down	0.039642	0.0448469	NA	0.301975	0.983396	chr3:12113169-12113200	---	---
GSHG0032165	0.152446	down	0.0248683	0.000100255	0.00789333	1.45502	9.54449	chrX:71521223-71527037	CITED1	Cbp/p300 interacting transactivator with Glu/Asp rich carboxy-terminal domain 1
GSHG0127735	0	down	4.95678e-07	0.0410711	NA	0	1.20272	chr1:148195809-148195840	---	---
GSHG0137635	0	down	3.9967e-07	0.00519247	NA	0	0.832727	chr17:61780251-61780282	---	---

## Sheet: TARDBP
Regulated genes
ALSmMNs vs yMNs VS ctrl mMNs vs yMNs
FAST DB STABLE ID	FC	Regulation	P-Value (paired t-test)	P-Value (deseq2)	Adjusted P-value (deseq2)	FC T6F4_J35_vs_J17	FC CTRL_J35_vs_J17	Coordinates	Symbol	Name
GSHG0020586	24522.3	up	0.00698078	0.0141699	0.187607	6.63737e+06	270.666	chr3:11178779-11304938	HRH1	histamine receptor H1
GSHG0121053	12686.1	up	0.0137497	0.0450446	0.35504	6348.95	0.500366	chr1:81969503-81969534	---	---
GSHG0026650	6.58415	up	0.0350029	0.000328552	0.0145295	13.3065	2.02089	chr6:45866188-46048085	CLIC5	chloride intracellular channel 5
GSHG0013562	6.56302	up	0.003728	0.0264527	0.267437	52.5325	8.00423	chr17:48260650-48279000	COL1A1	collagen type I alpha 1 chain
GSHG0003573	5.02534	up	0.0159947	8.23588e-06	0.0010198	13.8045	2.74688	chr10:95753746-96088155	PLCE1	phospholipase C epsilon 1
GSHG0017111	3.54332	up	0.00243963	0.00103206	0.0324131	1.85816	0.524314	chr2:202899310-202903160	FZD7	frizzled class receptor 7
GSHG0032343	3.54324	up	0.00339475	0.0289396	0.281872	4.9152	1.38711	chrX:132435064-132549499	GPC4	glypican 4
GSHG0020083	3.37792	up	0.0364078	0.000649449	0.0233577	0.960211	0.284161	chr22:43506754-43525717	BIK	BCL2 interacting killer
GSHG0009505	3.17345	up	0.00417702	0.00836185	0.133887	31.9892	10.0802	chr14:76424406-76449354	TGFB3	transforming growth factor beta 3
GSHG0012005	3.13142	up	0.0213377	0.0005117	0.0198297	1.46219	0.466841	chr16:79627759-79634622	MAF	MAF bZIP transcription factor
GSHG0029822	2.9672	up	0.00730589	0.00947824	0.143962	18.9265	6.37846	chr8:121547985-121825513	SNTB1	syntrophin beta 1
GSHG0005096	2.96052	up	0.00582251	0.00112265	0.0343036	4.07051	1.37483	chr11:73357223-73373862	PLEKHB1	pleckstrin homology domain containing B1
GSHG0009955	2.9493	up	0.0154137	0.0161547	0.20276	4.28008	1.45112	chr15:67358183-67487533	SMAD3	SMAD family member 3
GSHG0025249	2.87506	up	0.0115891	0.0105555	0.155599	10.9691	3.81515	chr5:169288310-169407761	FAM196B	family with sequence similarity 196 member B
GSHG0012004	2.84336	up	0.00267641	0.0182434	0.217208	1.95035	0.68583	chr16:79236520-79238839	---	---
GSHG0138703	2.73313	up	0.00466932	0.00191276	0.0496457	2.63747	0.964898	chr19:35305690-35305834	---	---
GSHG0139549	2.6589	up	0.00458229	0.0148675	0.192722	1.47531	0.554756	chr2:177065905-177065963	---	---
GSHG0026911	2.57758	up	0.000815738	0.00176086	0.0471552	1.31458	0.509905	chr6:132617195-132722673	MOXD1	monooxygenase DBH like 1
GSHG0029155	2.52067	up	0.0213285	0.0203966	0.230807	4.51643	1.79166	chr8:97505882-97624037	SDC2	syndecan 2
GSHG0022256	2.37711	up	0.0246245	9.7913e-06	0.00117329	4.24423	1.78536	chr3:179113876-179169371	GNB4	G protein subunit beta 4
GSHG0010998	2.33182	up	0.0176694	0.0220639	0.241844	17.4212	7.47097	chr16:19179156-19279655	SYT17	synaptotagmin 17
GSHG0133382	2.18606	up	0.00981727	0.0123159	0.171716	1.32472	0.605885	chr6:26217148-26217711	HIST1H2AE	histone cluster 1 H2A family member e
GSHG0002159	2.17181	up	0.0312782	0.00490878	0.0944804	1.87161	0.861676	chr1:63906442-63988944	ITGB3BP	integrin subunit beta 3 binding protein
GSHG0002616	2.08409	up	0.0183846	0.0168533	0.207918	0.180928	0.0867138	chr1:156669402-156675608	CRABP2	cellular retinoic acid binding protein 2
GSHG0008858	2.02119	up	0.00890206	0.000269192	0.0129626	1.60763	0.795289	chr14:56585093-56768030	PELI2	pellino E3 ubiquitin protein ligase family member 2
GSHG0003421	2.0018	up	0.0142843	0.00518539	0.097707	1.89856	0.948329	chr10:71211223-71267425	TSPAN15	tetraspanin 15
GSHG0149230	1.98836	up	0.000616898	0.0239251	0.25269	1.20347	0.605158	chr16:61089663-61089708	---	---
GSHG0004058	1.98174	up	0.000862809	0.00111247	0.0340726	0.988803	0.498857	chr10:49654068-49864310	ARHGAP22	Rho GTPase activating protein 22
GSHG0026950	1.90431	up	0.0120012	0.0176032	0.213297	4.63977	2.43636	chr6:138409643-138428660	PERP	PERP, TP53 apoptosis effector
GSHG0006569	1.84668	up	0.013466	0.0341821	0.310131	3.64462	1.9735	chr12:31079362-31149537	TSPAN11	tetraspanin 11
GSHG0029133	1.80349	up	0.0180362	0.026954	0.269986	3.02054	1.67473	chr8:91013580-91065861	DECR1	2,4-dienoyl-CoA reductase 1
GSHG0030503	1.78906	up	0.0290011	0.00262567	0.0621979	3.71337	2.0755	chr9:132245730-132275965	LINC00963	long intergenic non-protein coding RNA 963
GSHG0018790	1.77282	up	0.00357505	4.01057e-06	0.00057617	3.3953	1.9151	chr20:44462469-44471914	SNX21	sorting nexin family member 21
GSHG0020913	1.75213	up	2.75341e-05	0.00386743	0.0805761	1.02106	0.582655	chr3:67048727-67061637	KBTBD8	kelch repeat and BTB domain containing 8
GSHG0030991	1.74611	up	0.0440583	0.0149016	0.193027	2.46308	1.41051	chr9:99403534-99417599	AAED1	AhpC/TSA antioxidant enzyme domain containing 1
GSHG0025895	1.71803	up	0.0205569	0.0259383	0.265019	1.78848	1.04091	chr6:89855767-89875288	PM20D2	peptidase M20 domain containing 2
GSHG0028526	1.6678	up	0.0221147	6.6679e-05	0.00512975	2.31219	1.38627	chr7:120988907-121036422	FAM3C	family with sequence similarity 3 member C
GSHG0020979	1.6065	up	0.00394052	0.00425533	0.0867173	2.84311	1.76965	chr3:98451080-98514689	ST3GAL6	ST3 beta-galactoside alpha-2,3-sialyltransferase 6
GSHG0024806	1.59833	up	0.0477576	0.0234003	0.249479	2.06869	1.29418	chr5:57749812-57756087	PLK2	polo like kinase 2
GSHG0139521	1.51821	up	0.00734074	0.00456639	0.0907839	1.17555	0.774199	chr2:152655316-152657365	---	---
GSHG0145869	1.51067	up	2.61837e-05	0.0175866	0.213295	2.2944	1.5187	chr2:74776147-74784678	DOK1	docking protein 1
GSHG0033975	1.48918	up	0.0112143	0.0383907	0.330115	4.13123	2.77406	chr5:77781040-77944648	LHFPL2	LHFPL tetraspan subfamily member 2
GSHG0026271	1.47935	up	0.0170003	0.038827	0.331817	1.73023	1.16949	chr6:4995281-5004297	RPP40	ribonuclease P/MRP subunit p40
GSHG0136138	1.4525	up	0.0224876	0.00103437	0.0324429	0.910346	0.626646	chr14:92506376-92507913	---	---
GSHG0018260	1.45221	up	0.00600092	0.00837612	0.134033	2.08326	1.43445	chr2:201353675-201374817	KCTD18	potassium channel tetramerization domain containing 18
GSHG0020190	1.43963	up	0.0119181	0.0204564	0.231098	1.32278	0.918735	chr22:19770747-19842462	GNB1L // RTL10	G protein subunit beta 1 like // retrotransposon Gag like 10
GSHG0049325	1.43858	up	0.00637988	0.012548	0.174019	0.956533	0.664814	chr22:42760406-42765214	LINC01315	long intergenic non-protein coding RNA 1315
GSHG0014764	1.43243	up	0.0119489	0.00805237	0.131051	0.968608	0.676098	chr19:23945746-24017948	RPSAP58	ribosomal protein SA pseudogene 58
GSHG0008634	1.42776	up	0.0378837	0.0028037	0.0648086	1.89915	1.33006	chr13:110406184-110438915	IRS2	insulin receptor substrate 2
GSHG0029528	1.41901	up	0.00863721	0.00451851	0.0902419	1.21001	0.852613	chr8:37716462-37757015	RAB11FIP1	RAB11 family interacting protein 1
GSHG0006598	1.39438	up	0.0360788	0.00440928	0.088742	1.0592	0.759519	chr12:45609770-45834187	ANO6	anoctamin 6
GSHG0016165	1.36476	up	0.0226458	0.016476	0.205367	0.756346	0.554097	chr19:58318450-58326282	ZNF552	zinc finger protein 552
GSHG0024015	1.33428	up	0.0079414	0.000358024	0.0152261	1.39396	1.04462	chr5:70883115-70954528	MCCC2	methylcrotonoyl-CoA carboxylase 2
GSHG0018993	1.32034	up	0.0121393	0.0310002	0.292488	0.737316	0.558328	chr20:5525081-5591672	GPCPD1	glycerophosphocholine phosphodiesterase 1
GSHG0024431	1.31617	up	0.0110659	0.0130181	0.17686	1.07356	0.815565	chr5:162864575-162875203	CCNG1	cyclin G1
GSHG0016504	1.3093	up	0.0169905	0.0174006	0.211929	1.16237	0.887679	chr2:64681327-64688511	LGALSL	galectin like
GSHG0009817	1.29213	up	0.0295992	0.0248668	0.258316	0.954088	0.738282	chr15:43622549-43646753	ADAL	adenosine deaminase like
GSHG0014327	1.28059	up	0.00471192	0.043765	0.350969	1.34139	1.04737	chr18:55212074-55253969	FECH	ferrochelatase
GSHG0023964	1.27313	up	0.0023438	0.0319968	0.29743	0.924905	0.726384	chr5:61699874-61924416	IPO11 // IPO11-LRRC70 // LRRC70	importin 11 // IPO11-LRRC70 readthrough // leucine rich repeat containing 70
GSHG0016488	1.1943	up	0.0177718	0.0382852	0.329675	0.938421	0.785648	chr2:61244697-61279125	PEX13	peroxisomal biogenesis factor 13
GSHG0028854	1.1691	up	0.0011977	0.0498018	0.376124	1.81071	1.5487	chr8:19674660-19709594	INTS10	integrator complex subunit 10
GSHG0010904	1.15005	up	0.0156344	0.0480647	0.369661	0.9951	0.865168	chr16:3493611-3536962	NAA60	N(alpha)-acetyltransferase 60, NatF catalytic subunit
GSHG0024251	1.13031	up	0.0299819	0.0356969	0.317125	1.2423	1.09898	chr5:134209426-134237323	TXNDC15	thioredoxin domain containing 15
GSHG0020322	0.866753	down	0.0130849	0.0289149	0.281812	0.934475	1.07813	chr22:31835343-31885874	EIF4ENIF1	eukaryotic translation initiation factor 4E nuclear import factor 1
GSHG0012933	0.784836	down	0.0183986	0.0210408	0.235525	0.822886	1.04848	chr17:80709940-80901060	TBCD	tubulin folding cofactor D
GSHG0118937	0.779552	down	0.0303054	0.00891873	0.139082	1.20748	1.54895	chr10:99116115-99161127	RRP12	ribosomal RNA processing 12 homolog
GSHG0005333	0.769011	down	0.0204138	0.0278388	0.274826	0.72698	0.945343	chr11:121163388-121184119	SC5D	sterol-C5-desaturase
GSHG0028561	0.76865	down	0.00412935	0.021516	0.238178	0.656271	0.853796	chr7:128032332-128050306	IMPDH1	inosine monophosphate dehydrogenase 1
GSHG0015281	0.754357	down	0.00190017	0.0211512	0.236252	0.938792	1.24449	chr19:58920041-58929690	ZNF584	zinc finger protein 584
GSHG0029411	0.753971	down	0.00587618	0.0169706	0.208745	1.01041	1.34012	chr8:11700036-11725659	CTSB	cathepsin B
GSHG0019835	0.75268	down	0.0307775	0.0370376	0.323985	1.18267	1.57128	chr22:20004523-20055071	TANGO2	transport and golgi organization 2 homolog
GSHG0010694	0.752544	down	0.00552914	0.00489327	0.0944804	0.599086	0.796081	chr15:86302557-86338189	KLHL25	kelch like family member 25
GSHG0012067	0.744253	down	0.0144364	0.0290389	0.282386	0.866057	1.16366	chr16:88718343-88729557	MVD	mevalonate diphosphate decarboxylase
GSHG0004031	0.737661	down	0.0310738	0.0173251	0.211306	1.27686	1.73095	chr10:46095070-46168261	ZFAND4	zinc finger AN1-type containing 4
GSHG0015669	0.725019	down	0.0494432	0.0375296	0.326819	0.415109	0.57255	chr19:21905567-21950430	ZNF100	zinc finger protein 100
GSHG0029161	0.710979	down	0.00430874	0.000602504	0.0221597	0.739391	1.03996	chr8:99129521-99172068	POP1	POP1 homolog, ribonuclease P/MRP subunit
GSHG0002240	0.701206	down	0.0130546	0.0462841	0.361267	1.15262	1.64377	chr1:89386727-89458643	KYAT3 // RBMXL1	kynurenine aminotransferase 3 // RNA binding motif protein, X-linked like 1
GSHG0029380	0.666535	down	0.0359822	0.0126039	0.174329	0.558855	0.838447	chr8:8175258-8239344	PRAG1	PEAK1 related, kinase-activating pseudokinase 1
GSHG0013656	0.640019	down	0.00443392	0.00015361	0.00912642	0.731752	1.14333	chr17:62224794-62340683	TEX2	testis expressed 2
GSHG0132710	0.634994	down	0.0421032	0.0240056	0.253233	0.539326	0.849341	chr15:25332808-25334043	SNORD116-20 // SNORD116-21	small nucleolar RNA, C/D box 116-20 // small nucleolar RNA, C/D box 116-21
GSHG0024672	0.63484	down	0.0122038	0.0272894	0.271831	1.01835	1.6041	chr5:14704910-14871894	ANKH	ANKH inorganic pyrophosphate transport regulator
GSHG0008048	0.621923	down	0.0450005	0.0398849	0.335857	0.676631	1.08797	chr13:37005657-37017019	CCNA1	cyclin A1
GSHG0010162	0.579349	down	0.00595232	0.035416	0.316323	0.891304	1.53846	chr15:91642818-91890431	SV2B	synaptic vesicle glycoprotein 2B
GSHG0124221	0.560292	down	0.0126283	0.00713571	0.120773	0.818549	1.46093	chr22:50883114-50883147	---	---
GSHG0118986	0.554139	down	0.00254488	0.040292	0.337404	2.49063	4.49459	chr16:12995477-13334272	SHISA9	shisa family member 9
GSHG0007668	0.554068	down	0.0143786	0.00558842	0.103014	1.22084	2.20342	chr12:89741602-89746636	DUSP6	dual specificity phosphatase 6
GSHG0044817	0.528208	down	0.00276197	0.0197858	0.227348	0.729473	1.38104	chr9:37886567-37886597	---	---
GSHG0014796	0.479933	down	0.0245503	0.0422281	0.344704	0.97065	2.02247	chr19:34112861-34264413	CHST8	carbohydrate sulfotransferase 8
GSHG0020448	0.478915	down	0.0140935	0.0465214	0.362293	2.33349	4.87244	chr22:43088118-43117307	A4GALT	alpha 1,4-galactosyltransferase (P blood group)
GSHG0010185	0.458538	down	0.00466443	0.00215093	0.0535221	1.32949	2.8994	chr15:96869157-96883492	NR2F2	nuclear receptor subfamily 2 group F member 2
GSHG0115214	0.444032	down	0.00223909	0.000387842	0.0161103	0.276719	0.623196	chrX:71370734-71373135	---	---
GSHG0134585	0.401698	down	0.0270945	0.0255995	0.2629	0.3012	0.749816	chr1:202821506-202821537	---	---
GSHG0026938	0.399849	down	0.0210249	0.00988442	0.14797	3.64529	9.11667	chr6:136663419-136871957	MAP7	microtubule associated protein 7
GSHG0002520	0.377809	down	0.0147216	0.0212501	0.236659	3.73929	9.8973	chr1:151955387-151966714	S100A10	S100 calcium binding protein A10
GSHG0026508	0.368035	down	0.000703031	0.000177562	0.0101268	1.23848	3.36513	chr6:32916391-32920899	HLA-DMA	major histocompatibility complex, class II, DM alpha
GSHG0013801	0.320631	down	2.28334e-05	9.96332e-05	0.00689921	0.579094	1.80611	chr17:78440633-78450404	NPTX1	neuronal pentraxin 1
GSHG0006097	0.260574	down	0.0177633	8.86557e-05	0.00638592	2.65343	10.183	chr11:94110477-94134589	GPR83	G protein-coupled receptor 83
GSHG0016374	0.21561	down	0.00098487	5.0572e-17	3.37186e-14	0.449723	2.08582	chr2:36583069-36778277	CRIM1	cysteine rich transmembrane BMP regulator 1
