# Supplementary material for: Neurofilament accumulations in amyotrophic lateral sclerosis patients’ motor neurons impair axonal initial segment integrity
Source: Cell Mol Life Sci. 2023 May 15;80(6):150. doi: 10.1007/s00018-023-04797-6 (PMC10185656; doi:10.1007/s00018-023-04797-6)
Supplement: Supplementary file 3 — Supplementary file3 (XLSX 65 KB) [file 18_2023_4797_MOESM3_ESM.xlsx]

## Sheet: pMNs
List of the 82 Regulated Genes (Fold-change ≥ 1.5; Unadjusted P-Value ≤ 0.05)
FAST DB STABLE ID	Gene Symbol	Regulation	Fold-Change	P-Value	Adjusted P-Value	Gene Coordinates (hg19)	UCSC Link	Gene Name	Aliases and Synonyms	Entrez Gene ID	EnsEMBL ID	Expression All ctrls pMNs	Expression All ALS pMNs
GSHG0121513	--	up	5.81	0.00015	0.211	chr16(+):90234289-90234320	UCSC	--	--	--	--	1.64	9.5
GSHG0142239	--	down	2.31	0.000209	0.272	chr15(-):34781592-34781645	UCSC	--	--	--	--	10.87	4.75
GSHG0015622	PDE4C // LOC729966	up	2.59	0.000226	0.273	chr19(-):18318771-18366229	UCSC	phosphodiesterase 4C // uncharacterized LOC729966	--	5143, 729966	ENSG00000105650	134.78	349.38
GSHG0017910	SMIM37	up	1.55	0.00117	0.874	chr2(-):110969103-111002997	UCSC	small integral membrane protein 37	--	205251	ENSG00000175701	159.13	247.08
GSHG0137541	--	up	3.03	0.0105	1	chr17(+):20894370-20894395	UCSC	--	--	--	--	0.87	2.72
GSHG0016184	ZNF132	up	2.87	0.022	1	chr19(-):58944182-58951589	UCSC	zinc finger protein 132	pHZ-12	7691	ENSG00000131849	105.29	301.9
GSHG0109572	--	up	2.55	0.0415	1	chr12(+):69638831-69638864	UCSC	--	--	--	--	2.2	5.71
GSHG0016075	ZNF528-AS1	up	2.45	0.0187	1	chr19(-):52892095-52901018	UCSC	ZNF528 antisense RNA 1	--	102724105	ENSG00000269834	30.68	75.13
GSHG0137606	--	up	2.45	0.00546	1	chr17(+):41381687-41381718	UCSC	--	--	--	--	5.4	13.19
GSHG0137605	--	up	2.44	0.00265	1	chr17(+):41382131-41382162	UCSC	--	--	--	--	5.2	12.75
GSHG0137604	--	up	2.41	0.00263	1	chr17(+):41382086-41382117	UCSC	--	--	--	--	8.72	21.1
GSHG0132261	PI4KAP1	up	2.38	0.0118	1	chr22(-):20383524-20427815	UCSC	phosphatidylinositol 4-kinase alpha pseudogene 1	--	728233	ENSG00000274602	416.35	990.34
GSHG0029307	MAPK15	up	2.31	0.00578	1	chr8(+):144796618-144804631	UCSC	mitogen-activated protein kinase 15	ERK7, ERK8	225689	ENSG00000181085	114.46	265.04
GSHG0134121	--	up	2.3	0.00678	1	chr1(+):156169330-156169367	UCSC	--	--	--	--	1.44	3.43
GSHG0129689	--	up	2.29	0.0389	1	chr9(-):23713-23744	UCSC	--	--	--	--	5.75	13.31
GSHG0019897	GGT1	up	2.19	0.00951	1	chr22(+):24979718-25024972	UCSC	gamma-glutamyltransferase 1	CD224, D22S672, D22S732	2678	ENSG00000100031	23.51	51.67
GSHG0137544	--	up	2.16	0.0357	1	chr17(+):20901189-20901216	UCSC	--	--	--	--	1.53	3.36
GSHG0034072	TMEM88B	up	2.15	0.0103	1	chr1(+):1361508-1363167	UCSC	transmembrane protein 88B	--	643965	ENSG00000205116	26.28	56.72
GSHG0034594	SNORD74	up	2.15	0.0265	1	chr1(-):173836812-173836883	UCSC	small nucleolar RNA, C/D box 74	SNORD74A, U74, Z18	619498	--	4.02	8.81
GSHG0118606	--	up	2.15	0.0292	1	chr7(-):102267210-102267282	UCSC	--	--	--	--	4.11	8.92
GSHG0143067	--	up	2.14	0.00635	1	chr7(-):65171329-65171387	UCSC	--	--	--	--	2.64	5.69
GSHG0133876	--	up	2.01	0.0426	1	chr1(+):1370272-1370331	UCSC	--	--	--	--	7.98	16.15
GSHG0000032	--	up	1.95	0.0129	1	chr1(+):1363502-1365634	UCSC	--	--	--	--	127.12	248.32
GSHG0015170	PRKCG	up	1.94	0.00734	1	chr19(+):54385430-54410901	UCSC	protein kinase C gamma	MGC57564, PKCC	5582	ENSG00000126583	269.52	523
GSHG0124118	--	up	1.93	0.00783	1	chr22(-):25574618-25574641	UCSC	--	--	--	--	3.41	6.63
GSHG0140330	--	up	1.92	0.0312	1	chr22(-):24235704-24235731	UCSC	--	--	--	--	1.57	2.99
GSHG0138964	--	up	1.91	0.0237	1	chr2(+):85825145-85825244	UCSC	--	--	--	--	4.4	8.55
GSHG0140327	--	up	1.91	0.00823	1	chr22(-):24235200-24235227	UCSC	--	--	--	--	2.41	4.57
GSHG0034590	SNORD78	up	1.9	0.0266	1	chr1(-):173834760-173834824	UCSC	small nucleolar RNA, C/D box 78	U78	692198	--	4.69	8.98
GSHG0006073	SYTL2	up	1.87	0.0326	1	chr11(-):85405264-85522202	UCSC	synaptotagmin like 2	CHR11SYT, exophilin-4, FLJ20163, FLJ21219, KIAA1597, MGC102768, PPP1R151, SGA72M, SLP2	54843	ENSG00000137501	53.83	100.53
GSHG0015149	ZNF528	up	1.82	0.00495	1	chr19(+):52901102-52921656	UCSC	zinc finger protein 528	KIAA1827	84436	ENSG00000167555	673.5	1223.47
GSHG0006422	LAG3	up	1.81	0.0354	1	chr12(+):6881670-6887621	UCSC	lymphocyte activating 3	CD223	3902	ENSG00000089692	123.1	222.54
GSHG0091850	--	up	1.81	0.0309	1	chr3(-):51985865-51987918	UCSC	--	--	--	--	127.05	229.54
GSHG0143266	--	up	1.8	0.00929	1	chr7(-):140217379-140217430	UCSC	--	--	--	--	3.18	5.78
GSHG0142058	--	up	1.8	0.0387	1	chr12(-):110867620-110867651	UCSC	--	--	--	--	3.75	6.79
GSHG0013748	FOXJ1	up	1.78	0.00821	1	chr17(-):74132417-74137380	UCSC	forkhead box J1	HFH-4, HFH4	2302	ENSG00000129654	373.06	664.37
GSHG0053171	LOC339260	up	1.78	0.00204	1	chr17(+):20841833-20885670	UCSC	uncharacterized LOC339260	--	339260	--	133.73	237.33
GSHG0015105	ADM5	up	1.77	0.0292	1	chr19(+):50191911-50194247	UCSC	adrenomedullin 5 (putative)	AM5	199800	ENSG00000224420	106.49	189.22
GSHG0001350	PPFIA4	up	1.77	0.0206	1	chr1(+):202995649-203047863	UCSC	PTPRF interacting protein alpha 4	--	8497	ENSG00000143847	378.57	671.98
GSHG0019260	KCNG1	up	1.75	0.0194	1	chr20(-):49620194-49639677	UCSC	potassium voltage-gated channel modifier subfamily G member 1	K13, kH2, Kv6.1	3755	ENSG00000026559	112.41	196.38
GSHG0006683	IGFBP6	up	1.73	0.013	1	chr12(+):53491436-53496128	UCSC	insulin like growth factor binding protein 6	--	3489	ENSG00000167779	65.52	113.42
GSHG0010833	BAIAP3	up	1.72	0.0151	1	chr16(+):1383606-1399440	UCSC	BAI1 associated protein 3	BAP3, KIAA0734	8938	ENSG00000007516	316.41	545.72
GSHG0010858	RAB26	up	1.72	0.0289	1	chr16(+):2190804-2204166	UCSC	RAB26, member RAS oncogene family	--	25837	ENSG00000167964	70.25	120.65
GSHG0033794	CFAP46	up	1.7	0.0227	1	chr10(-):134621897-134756089	UCSC	cilia and flagella associated protein 46	bA288G11.4, bA288G11.5, bB137A17.2, bB137A17.3, DKFZp434A1721, FLJ25954	54777	ENSG00000171811	52.39	89.43
GSHG0010162	SV2B	up	1.7	0.0252	1	chr15(+):91642818-91890431	UCSC	synaptic vesicle glycoprotein 2B	HsT19680, KIAA0735	9899	ENSG00000185518	103.62	175.46
GSHG0042853	--	up	1.68	0.0144	1	chr5(-):179404013-179404038	UCSC	--	--	--	--	2.96	4.98
GSHG0033100	--	up	1.68	0.0475	1	chr1(+):36789335-36794820	UCSC	--	--	--	--	293.26	493.21
GSHG0044448	EPPK1	up	1.68	0.0238	1	chr8(-):144939492-144952632	UCSC	epiplakin 1	EPIPL1	83481	ENSG00000261150	885.98	1488.87
GSHG0010810	WDR90	up	1.67	0.0416	1	chr16(+):699311-717829	UCSC	WD repeat domain 90	FLJ36483, KIAA1924	197335	ENSG00000161996	756.74	1260.96
GSHG0001698	MEGF6	up	1.66	0.0357	1	chr1(-):3404513-3528059	UCSC	multiple EGF like domains 6	--	1953	ENSG00000162591	1361.82	2262.6
GSHG0001791	CROCCP2	up	1.66	0.0257	1	chr1(-):16944749-16971178	UCSC	ciliary rootlet coiled-coil, rootletin pseudogene 2	MGC12760	84809	ENSG00000215908	227.16	376.83
GSHG0138564	--	up	1.65	0.0368	1	chr19(-):16751384-16751412	UCSC	--	--	--	--	3.11	5.17
GSHG0145772	SNHG25 // SNORD104	up	1.64	0.00992	1	chr17(+):62223305-62223673	UCSC	small nucleolar RNA host gene 25 // small nucleolar RNA, C/D box 104	U104	105376843, 692227	ENSG00000199753, ENSG00000266402	29.54	48.53
GSHG0140913	--	up	1.63	0.0349	1	chr3(-):49196588-49196619	UCSC	--	--	--	--	2.71	4.48
GSHG0039397	--	up	1.61	0.0496	1	chr17(-):44628434-44628461	UCSC	--	--	--	--	7.65	12.5
GSHG0143414	--	up	1.61	0.049	1	chr8(+):52861226-52861257	UCSC	--	--	--	--	2.21	3.52
GSHG0013595	--	up	1.6	0.0395	1	chr17(-):56066403-56072211	UCSC	--	--	--	--	1103.42	1764.89
GSHG0134589	--	up	1.59	0.0266	1	chr1(-):202821795-202821826	UCSC	--	--	--	--	3.18	5.18
GSHG0149998	--	up	1.59	0.0445	1	chr22(+):22015143-22015187	UCSC	--	--	--	--	6.46	10.4
GSHG0004500	RASSF7	up	1.57	0.00756	1	chr11(+):560971-564024	UCSC	Ras association domain family member 7	HRAS1, HRC1	8045	ENSG00000099849	187.41	295.23
GSHG0012561	FMNL1	up	1.55	0.0145	1	chr17(+):43299292-43324686	UCSC	formin like 1	C17orf1	752	ENSG00000184922	74.22	114.95
GSHG0007090	HIP1R	up	1.55	0.0137	1	chr12(+):123319262-123347507	UCSC	huntingtin interacting protein 1 related	FLJ14000, HIP12, HIP3, ILWEQ, KIAA0655	9026	ENSG00000130787	1421.89	2199.5
GSHG0141635	--	up	1.55	0.0227	1	chr5(+):175808459-175808912	UCSC	--	--	--	--	36	55.73
GSHG0004904	PPP1R32	up	1.54	0.0173	1	chr11(+):61248585-61258399	UCSC	protein phosphatase 1 regulatory subunit 32	FLJ32771, IIIG9	220004	ENSG00000162148	207.88	320.64
GSHG0020545	BHLHE40	up	1.53	0.0426	1	chr3(+):5021097-5026863	UCSC	basic helix-loop-helix family member e40	bHLHe40, Clast5, DEC1, SHARP2	8553	ENSG00000134107	888.53	1359.23
GSHG0131963	--	down	3.38	0.0185	1	chr15(+):93255923-93255954	UCSC	--	--	--	--	6.39	1.92
GSHG0150722	--	down	3.37	0.00464	1	chr4(+):165864470-165864511	UCSC	--	--	--	--	4.3	1.33
GSHG0045229	--	down	2.96	0.01	1	chr1(-):569772-569845	UCSC	--	--	--	--	102.85	34.72
GSHG0148771	--	down	2.7	0.00601	1	chr18(+):29542482-29542532	UCSC	--	--	--	--	7.71	2.87
GSHG0151908	--	down	2.5	0.00747	1	chr8(+):30210124-30210168	UCSC	--	--	--	--	7.79	3.14
GSHG0003085	MAP1LC3C	down	2.32	0.016	1	chr1(-):242158792-242162385	UCSC	microtubule associated protein 1 light chain 3 gamma	ATG8J	440738	ENSG00000197769	172.71	74.46
GSHG0007046	HSPB8	down	2.21	0.00564	1	chr12(+):119616594-119632551	UCSC	heat shock protein family B (small) member 8	CMT2L, E2IG1, H11, HSP22, HspB8	26353	ENSG00000152137	556.04	251.22
GSHG0131757	--	down	2.14	0.0283	1	chr9(+):98909038-98909101	UCSC	--	--	--	--	15.14	7.08
GSHG0015665	--	down	2.01	0.0364	1	chr19(-):21634858-21646686	UCSC	--	--	--	--	513.99	255.66
GSHG0150103	--	down	1.98	0.0216	1	chr22(-):42503916-42503975	UCSC	--	--	--	--	12.4	6.33
GSHG0031014	GABBR2	down	1.88	0.00533	1	chr9(-):101050366-101471536	UCSC	gamma-aminobutyric acid type B receptor subunit 2	GABABR2, GPRC3B, HG20	9568	ENSG00000136928	470.79	250.19
GSHG0144392	--	down	1.87	0.0278	1	chr1(+):569654-569685	UCSC	--	--	--	--	80.01	42.79
GSHG0128314	--	down	1.87	0.0483	1	chr8(+):30210865-30210887	UCSC	--	--	--	--	11.3	6.13
GSHG0149721	--	down	1.86	0.0233	1	chr2(-):184472341-184472376	UCSC	--	--	--	--	6.02	3.27
GSHG0130396	--	down	1.86	0.0245	1	chr5(-):134262534-134262565	UCSC	--	--	--	--	4.55	2.42
GSHG0021300	SERPINI1	down	1.8	0.0231	1	chr3(+):167453432-167543356	UCSC	serpin family I member 1	--	5274	ENSG00000163536	181.7	100.76
GSHG0133361	--	down	1.75	0.0148	1	chr5(+):118309482-118309513	UCSC	--	--	--	--	13.08	7.62

## Sheet: yMNs
List of the 61 Regulated Genes (Fold-change ≥ 1.5; Unadjusted P-Value ≤ 0.05)
FAST DB STABLE ID	Gene Symbol	Regulation	Fold-Change	P-Value	Adjusted P-Value	Gene Coordinates (hg19)	UCSC Link	Gene Name	Aliases and Synonyms	Entrez Gene ID	EnsEMBL ID	Expression All ctrls pMNs	Expression All ALS pMNs
GSHG0008744	REC8	up	1.77	0.000288	0.254	chr14(+):24641102-24649462	UCSC	REC8 meiotic recombination protein	kleisin-alpha, Rec8p	9985	ENSG00000100918	1517.08	2680.64
GSHG0133867	HSD17B7P2	up	7.55	0.000333	0.269	chr10(+):38645294-38667432	UCSC	hydroxysteroid 17-beta dehydrogenase 7 pseudogene 2	bA291L22.1, HSD17B7	158160	ENSG00000099251	9.06	68.29
GSHG0026481	HSPA1L	up	2.51	0.000351	0.277	chr6(-):31777397-31783501	UCSC	heat shock protein family A (Hsp70) member 1 like	HSP70-HOM, hum70t	3305	ENSG00000204390	209.84	527.49
GSHG0023152	LDB2	up	1.76	0.000617	0.416	chr4(-):16503157-16900432	UCSC	LIM domain binding 2	CLIM1, LDB1	9079	ENSG00000169744	187.46	330.94
GSHG0003769	FANK1	up	2.02	0.000795	0.494	chr10(+):127585104-127698159	UCSC	fibronectin type III and ankyrin repeat domains 1	--	92565	ENSG00000203780	27.76	55.87
GSHG0010000	LOXL1	up	2.55	0.00122	0.706	chr15(+):74218799-74244482	UCSC	lysyl oxidase like 1	LOL, LOXL	4016	ENSG00000129038	78.76	201.15
GSHG0025621	--	up	2.07	0.00184	0.874	chr6(+):31783320-31785722	UCSC	--	--	--	--	653.78	1355.21
GSHG0026461	HLA-C	up	5.15	0.0021	0.951	chr6(-):31236526-31239913	UCSC	major histocompatibility complex, class I, C	--	3107	ENSG00000204525	98.85	509.3
GSHG0007923	RIMBP2	up	4.62	0.0112	1	chr12(-):130880681-131118406	UCSC	RIMS binding protein 2	KIAA0318, MGC15831, PPP1R133, RBP2, RIM-BP2	23504	ENSG00000060709	451.2	2083.89
GSHG0016184	ZNF132	up	3.81	0.0158	1	chr19(-):58944182-58951589	UCSC	zinc finger protein 132	pHZ-12	7691	ENSG00000131849	119.36	455.22
GSHG0007125	GLT1D1	up	3.59	0.0228	1	chr12(+):129337979-129469509	UCSC	glycosyltransferase 1 domain containing 1	FLJ31978	144423	ENSG00000151948	10.97	39.41
GSHG0026276	NRN1	up	2.93	0.00687	1	chr6(-):5998232-6007838	UCSC	neuritin 1	NRN	51299	ENSG00000124785	214.52	627.96
GSHG0006633	PRPH	up	2.78	0.0261	1	chr12(+):49687485-49692481	UCSC	peripherin	PRPH1	5630	ENSG00000135406	1698.32	4728.19
GSHG0012594	PNPO	up	2.44	0.00674	1	chr17(+):46018889-46028411	UCSC	pyridoxamine 5'-phosphate oxidase	PDXPO	55163	ENSG00000108439	144.08	351.31
GSHG0097694	PCDHB5	up	2.31	0.022	1	chr5(+):140514788-140517713	UCSC	protocadherin beta 5	DKFZp586B0217, PCDH-BETA5	26167	ENSG00000113209	596.66	1377.42
GSHG0024529	ZNF454	up	2.24	0.0139	1	chr5(+):178368192-178393434	UCSC	zinc finger protein 454	FLJ37444	285676	ENSG00000178187	30.77	68.87
GSHG0003247	SPAG6	up	2.12	0.0342	1	chr10(+):22634374-22706536	UCSC	sperm associated antigen 6	CT141, pf16, Repro-SA-1	9576	ENSG00000077327	80.73	170.93
GSHG0027260	PPP1R17	up	2.05	0.0292	1	chr7(+):31726631-31748069	UCSC	protein phosphatase 1 regulatory subunit 17	GSBS	10842	ENSG00000106341	248.5	509.18
GSHG0023797	ROPN1L	up	1.92	0.0097	1	chr5(+):10441974-10465137	UCSC	rhophilin associated tail protein 1 like	ASP, FLJ25776, RSPH11	83853	ENSG00000145491	35.67	68.57
GSHG0025466	NRSN1	up	1.91	0.0066	1	chr6(+):24126349-24147757	UCSC	neurensin 1	p24	140767	ENSG00000152954	48.44	92.48
GSHG0040521	LOC100288911	up	1.85	0.0231	1	chr2(-):36581893-36585233	UCSC	uncharacterized LOC100288911	--	100288911	--	255.17	472.97
GSHG0145998	ZMYND10	up	1.8	0.00794	1	chr3(-):50378537-50384283	UCSC	zinc finger MYND-type containing 10	BLU, CILD22	51364	ENSG00000004838	88.95	160.41
GSHG0023880	SLC1A3	up	1.8	0.0115	1	chr5(+):36606457-36688434	UCSC	solute carrier family 1 member 3	EA6, EAAT1, GLAST	6507	ENSG00000079215	211.19	380.69
GSHG0016240	IAH1	up	1.79	0.00387	1	chr2(+):9614658-9636672	UCSC	isoamyl acetate hydrolyzing esterase 1 (putative)	--	285148	ENSG00000134330	218.03	389.61
GSHG0016374	CRIM1	up	1.79	0.00235	1	chr2(+):36583069-36778277	UCSC	cysteine rich transmembrane BMP regulator 1	--	51232	ENSG00000150938	2431.27	4344.92
GSHG0054432	CDC37L1-AS1 // CDC37L1-DT	up	1.72	0.00775	1	chr9(-):4676603-4679480	UCSC	CDC37L1 antisense RNA 1 (head to head) // CDC37L1 divergent transcript	--	101929351	ENSG00000273061	22.45	38.65
GSHG0031068	PTGR1	up	1.72	0.0132	1	chr9(-):114312002-114362135	UCSC	prostaglandin reductase 1	ZADH3	22949	ENSG00000106853	270.35	464.05
GSHG0019325	NKAIN4	up	1.69	0.0225	1	chr20(-):61872137-61885892	UCSC	sodium/potassium transporting ATPase interacting 4	bA261N11.2, FAM77A	128414	ENSG00000101198	84.21	142.65
GSHG0020252	GSTT1	up	1.69	0.0047	1	chr22(-):24376135-24384311	UCSC	glutathione S-transferase theta 1	--	2952	ENSG00000277656	375.08	633.57
GSHG0029815	ENPP2	up	1.69	0.0191	1	chr8(-):120569317-120685816	UCSC	ectonucleotide pyrophosphatase/phosphodiesterase 2	ATX, PD-IALPHA	5168	ENSG00000136960	111.74	188.68
GSHG0012114	SERPINF1	up	1.66	0.0187	1	chr17(+):1665219-1680868	UCSC	serpin family F member 1	EPC-1, PIG35	5176	ENSG00000132386	1153.96	1917.6
GSHG0137928	--	up	1.63	0.0378	1	chr17(-):40190349-40190421	UCSC	--	--	--	--	4.61	7.56
GSHG0009182	TMEM121	up	1.63	0.037	1	chr14(+):105992940-105996539	UCSC	transmembrane protein 121	hole, MGC4659, TMEM121A	80757	ENSG00000184986	145.44	236.5
GSHG0028003	ICA1	up	1.6	0.0393	1	chr7(-):8152814-8302242	UCSC	islet cell autoantigen 1	ICA69, ICAp69	3382	ENSG00000003147	637.93	1021.24
GSHG0014796	CHST8	up	1.59	0.0415	1	chr19(+):34112861-34264413	UCSC	carbohydrate sulfotransferase 8	GALNAC-4-ST1	64377	ENSG00000124302	1883.5	2991.32
GSHG0021873	ROBO1	up	1.58	0.00981	1	chr3(-):78646388-79817059	UCSC	roundabout guidance receptor 1	DUTT1, FLJ21882, SAX3	6091	ENSG00000169855	3182.66	5021.58
GSHG0011935	SMPD3	up	1.57	0.00479	1	chr16(-):68392230-68482591	UCSC	sphingomyelin phosphodiesterase 3	NSMASE2	55512	ENSG00000103056	714.54	1124.85
GSHG0020674	CMTM8	up	1.55	0.0266	1	chr3(+):32280171-32411815	UCSC	CKLF like MARVEL transmembrane domain containing 8	--	152189	ENSG00000170293	131.79	203.88
GSHG0006154	SLC35F2	up	1.54	0.0362	1	chr11(-):107661718-107799020	UCSC	solute carrier family 35 member F2	FLJ13018	54733	ENSG00000110660	80.01	123.65
GSHG0031058	PTPN3	up	1.53	0.0148	1	chr9(-):112137974-112260593	UCSC	protein tyrosine phosphatase, non-receptor type 3	PTPH1	5774	ENSG00000070159	230.74	353.55
GSHG0026531	GRM4	up	1.53	0.042	1	chr6(-):33986422-34123399	UCSC	glutamate metabotropic receptor 4	GPRC1D, mGlu4, MGLUR4	2914	ENSG00000124493	190.41	291.4
GSHG0021223	CHST2	up	1.52	0.0178	1	chr3(+):142838173-142842855	UCSC	carbohydrate sulfotransferase 2	C6ST	9435	ENSG00000175040	631.21	960.95
GSHG0121053	--	down	4.18	0.0307	1	chr1(+):81969503-81969534	UCSC	--	--	--	--	8.83	2.1
GSHG0131785	--	down	2.63	0.0343	1	chr11(-):47748514-47748544	UCSC	--	--	--	--	4.25	1.6
GSHG0032333	FIRRE	down	1.83	0.0446	1	chrX(-):130825553-130964671	UCSC	firre intergenic repeating RNA element	LINC01200	286467	ENSG00000213468	180.56	98.9
GSHG0029270	KHDRBS3	down	1.78	0.0244	1	chr8(+):136469699-136659853	UCSC	KH RNA binding domain containing, signal transduction associated 3	Etle, etoile, SALP, SLM-2, SLM2, T-STAR	10656	ENSG00000131773	1706.05	959.41
GSHG0025993	DCBLD1	down	1.77	0.00724	1	chr6(+):117803767-117891018	UCSC	discoidin, CUB and LCCL domain containing 1	dJ94G16.1, MGC46341	285761	ENSG00000164465	124.59	70.57
GSHG0031431	PDK3	down	1.75	0.00331	1	chrX(+):24483344-24568582	UCSC	pyruvate dehydrogenase kinase 3	--	5165	ENSG00000067992	360.15	205.3
GSHG0138473	--	down	1.75	0.0112	1	chr19(+):57142247-57143774	UCSC	--	--	--	--	320.06	183.31
GSHG0138474	--	down	1.74	0.00627	1	chr19(+):57144497-57146493	UCSC	--	--	--	--	467.2	267.83
GSHG0141610	--	down	1.72	0.0447	1	chr5(+):140787655-140787699	UCSC	--	--	--	--	167.45	97.5
GSHG0031404	NHS	down	1.64	0.0368	1	chrX(+):17393357-17754111	UCSC	NHS actin remodeling regulator	--	4810	ENSG00000188158	1018.41	620.95
GSHG0138706	--	down	1.64	0.0483	1	chr19(-):35306249-35306294	UCSC	--	--	--	--	5.74	3.5
GSHG0017549	EIF2AK2	down	1.61	0.0139	1	chr2(-):37332286-37384190	UCSC	eukaryotic translation initiation factor 2 alpha kinase 2	EIF2AK1, PKR, PPP1R83	5610	ENSG00000055332	580.56	360.9
GSHG0133285	--	down	1.6	0.0165	1	chr19(+):57135813-57137836	UCSC	--	--	--	--	618.44	387.36
GSHG0031402	TXLNG	down	1.6	0.00583	1	chrX(+):16804555-16862640	UCSC	taxilin gamma	FIAT, FLJ11209, LSR5, MGC126621, MGC126625, TXLNGX	55787	ENSG00000086712	459.91	288.2
GSHG0002823	ZBTB41	down	1.58	0.00489	1	chr1(-):197122814-197169672	UCSC	zinc finger and BTB domain containing 41	DKFZp686C06120, FLJ36199, FRBZ1, ZNF924	360023	ENSG00000177888	241.85	153.41
GSHG0015232	ZNF470	down	1.53	0.00761	1	chr19(+):57078890-57100276	UCSC	zinc finger protein 470	CZF-1, FLJ26175	388566	ENSG00000197016	1293.87	844.66
GSHG0031715	TMSB15B	down	1.52	0.0147	1	chrX(+):103173479-103229569	UCSC	thymosin beta 15B	MGC39900	286527	ENSG00000158427	3314.23	2176.07
GSHG0150283	--	down	1.52	0.011	1	chr3(+):155657239-155657287	UCSC	--	--	--	--	24.14	15.85
GSHG0007398	SCAF11	down	1.51	0.0483	1	chr12(-):46312914-46385903	UCSC	SR-related CTD associated factor 11	CASP11, SIP1, SRRP129	9169	ENSG00000139218	306.34	203.45

## Sheet: mMNs
List of the 110 Regulated Genes (Fold-change ≥ 1.5; Unadjusted P-Value ≤ 0.05)					In yellow: regulated genes with Adjusted P-Value ≤ 0.05
FAST DB STABLE ID	Gene Symbol	Regulation	Fold-Change	P-Value	Adjusted P-Value	Gene Coordinates (hg19)	UCSC Link	Gene Name	Aliases and Synonyms	Entrez Gene ID	EnsEMBL ID	Expression all ctrls mMNs	Expression All ALS mMNs
GSHG0020531	CHL1	up	362.79	1.08e-09	2.75e-06	chr3(+):238279-451095	UCSC	cell adhesion molecule L1 like	CALL, FLJ44930, L1CAM2, MGC132578	10752	ENSG00000134121	27.79	10075.4
GSHG0005930	CTSF	up	356.99	9.2e-07	0.00117	chr11(-):66330934-66336047	UCSC	cathepsin F	CATSF, CLN13	8722	ENSG00000174080	0.57	205.76
GSHG0007923	RIMBP2	up	29.5	1.16e-06	0.00141	chr12(-):130880681-131118406	UCSC	RIMS binding protein 2	KIAA0318, MGC15831, PPP1R133, RBP2, RIM-BP2	23504	ENSG00000060709	31.81	938.65
GSHG0018727	NNAT	up	876.45	3.55e-06	0.00377	chr20(+):36149608-36152088	UCSC	neuronatin	Peg5	4826	ENSG00000053438	4.98	4367.83
GSHG0008537	DACH1	up	4.23	4.45e-06	0.00436	chr13(-):72012098-72441330	UCSC	dachshund family transcription factor 1	--	1602	ENSG00000276644	71.81	303.49
GSHG0026481	HSPA1L	up	3.87	5.17e-06	0.00488	chr6(-):31777397-31783501	UCSC	heat shock protein family A (Hsp70) member 1 like	HSP70-HOM, hum70t	3305	ENSG00000204390	130.95	507.13
GSHG0014319	TCF4	up	3.69	7.9e-06	0.00671	chr18(-):52889562-53303224	UCSC	transcription factor 4	bHLHb19, E2-2, ITF2, SEF2-1B	6925	ENSG00000196628	460.47	1696.9
GSHG0025621	--	up	2.94	6.18e-05	0.0425	chr6(+):31783320-31785722	UCSC	--	--	--	--	574.08	1685.61
GSHG0026461	HLA-C	up	10.14	0.000153	0.0831	chr6(-):31236526-31239913	UCSC	major histocompatibility complex, class I, C	--	3107	ENSG00000204525	160.08	1622.75
GSHG0024529	ZNF454	up	3.95	0.00031	0.136	chr5(+):178368192-178393434	UCSC	zinc finger protein 454	FLJ37444	285676	ENSG00000178187	17.18	67.67
GSHG0007125	GLT1D1	up	9.67	0.000431	0.156	chr12(+):129337979-129469509	UCSC	glycosyltransferase 1 domain containing 1	FLJ31978	144423	ENSG00000151948	10.36	100.44
GSHG0002013	COL9A2	up	7.06	0.00048	0.158	chr1(-):40766163-40783491	UCSC	collagen type IX alpha 2 chain	MED	1298	ENSG00000049089	209.19	1476.93
GSHG0015656	ZNF506	up	1.9	0.000483	0.158	chr19(-):19896650-19932560	UCSC	zinc finger protein 506	DKFZp761G1812	440515	ENSG00000081665	323.94	616.79
GSHG0029591	PENK	down	3.47	0.000531	0.169	chr8(-):57353515-57359293	UCSC	proenkephalin	--	5179	ENSG00000181195	290.72	83.81
GSHG0018040	NXPH2	up	3.42	0.000806	0.23	chr2(-):139426727-139537811	UCSC	neurexophilin 2	NPH2	11249	ENSG00000144227	201.29	689.16
GSHG0033821	TMEM132B	up	2.37	0.000814	0.23	chr12(+):125811162-126146923	UCSC	transmembrane protein 132B	KIAA1786, KIAA1906	114795	ENSG00000139364	165.43	392.92
GSHG0012223	NTN1	up	2.02	0.0011	0.281	chr17(+):8924856-9147317	UCSC	netrin 1	NTN1L	9423	ENSG00000065320	321.82	649.3
GSHG0018587	PCSK2	up	1.88	0.00109	0.281	chr20(+):17206752-17465220	UCSC	proprotein convertase subtilisin/kexin type 2	PC2, SPC2	5126	ENSG00000125851	413.38	777.82
GSHG0005274	NNMT	down	3.23	0.0012	0.296	chr11(+):114128553-114183238	UCSC	nicotinamide N-methyltransferase	--	4837	ENSG00000166741	134.13	41.58
GSHG0009117	DLK1	up	6.31	0.00122	0.299	chr14(+):101193202-101204561	UCSC	delta like non-canonical Notch ligand 1	Delta1, FA1, pG2, Pref-1, ZOG	8788	ENSG00000185559	848.83	5353.08
GSHG0026356	RIPOR2	up	2.43	0.00165	0.373	chr6(-):24804510-25042516	UCSC	RHO family interacting cell polarization regulator 2	DIFF48, KIAA0386, MYONAP	9750	ENSG00000111913	165.07	401.01
GSHG0026276	NRN1	up	3.96	0.00256	0.472	chr6(-):5998232-6007838	UCSC	neuritin 1	NRN	51299	ENSG00000124785	387.06	1531.57
GSHG0007665	KITLG	up	1.87	0.00261	0.475	chr12(-):88886571-88974250	UCSC	KIT ligand	DFNA69, FPH2, Kitl, KL-1, SCF, SF, SLF	4254	ENSG00000049130	52.41	97.79
GSHG0004698	NELL1	up	2	0.00297	0.514	chr11(+):20691097-21597232	UCSC	neural EGFL like 1	FLJ45906, IDH3GL	4745	ENSG00000165973	712.53	1422.41
GSHG0015147	ZNF610	up	1.51	0.00314	0.522	chr19(+):52839498-52871030	UCSC	zinc finger protein 610	FLJ36040	162963	ENSG00000167554	100.87	152.54
GSHG0006269	CLMP	up	5.02	0.00358	0.563	chr11(-):122942714-123066013	UCSC	CXADR like membrane protein	ACAM, ASAM, FLJ22415	79827	ENSG00000166250	75.31	378.15
GSHG0022215	MECOM	up	2.58	0.00356	0.563	chr3(-):168801287-169381563	UCSC	MDS1 and EVI1 complex locus	KMT8E, MDS1-EVI1, PRDM3	2122	ENSG00000085276	945.97	2441.38
GSHG0018075	RPRM	up	1.73	0.00369	0.572	chr2(-):154333852-154335322	UCSC	reprimo, TP53 dependent G2 arrest mediator homolog	FLJ90327, REPRIMO	56475	ENSG00000177519	1597.45	2761.49
GSHG0021873	ROBO1	up	1.79	0.00399	0.597	chr3(-):78646388-79817059	UCSC	roundabout guidance receptor 1	DUTT1, FLJ21882, SAX3	6091	ENSG00000169855	1861.8	3339.79
GSHG0016184	ZNF132	up	6.25	0.0041	0.607	chr19(-):58944182-58951589	UCSC	zinc finger protein 132	pHZ-12	7691	ENSG00000131849	56.41	352.58
GSHG0020754	ZNF501	up	1.6	0.00455	0.637	chr3(+):44771098-44778575	UCSC	zinc finger protein 501	MGC21738	115560	ENSG00000186446	224.81	359.4
GSHG0016648	THNSL2	up	3.96	0.00481	0.645	chr2(+):88469814-88486156	UCSC	threonine synthase like 2	FLJ10916, SOFAT, TSH2	55258	ENSG00000144115	74.72	295.96
GSHG0004235	ACTA2	down	3.59	0.00467	0.645	chr10(-):90694831-90751154	UCSC	actin, alpha 2, smooth muscle, aorta	ACTSA	59	ENSG00000107796	3746.04	1042.35
GSHG0029729	GDF6	down	2.4	0.00479	0.645	chr8(-):97154560-97173020	UCSC	growth differentiation factor 6	BMP13, KFS, KFS1	392255	ENSG00000156466	1181.57	493.19
GSHG0028855	LPL	down	3.56	0.00486	0.648	chr8(+):19796358-19824770	UCSC	lipoprotein lipase	--	4023	ENSG00000175445	572.83	161.13
GSHG0008902	LINC00643	up	4.21	0.00511	0.661	chr14(+):62583849-62600904	UCSC	long intergenic non-protein coding RNA 643	--	646113	ENSG00000186369	219.34	923.98
GSHG0030416	CUTALP	up	2.3	0.00588	0.716	chr9(+):123605353-123616651	UCSC	cutA divalent cation tolerance homolog-like, pseudogene	--	253039	ENSG00000226752	375.38	863.05
GSHG0007352	TMTC1	up	1.66	0.00587	0.716	chr12(-):29653746-29937692	UCSC	transmembrane and tetratricopeptide repeat containing 1	ARG99, FLJ31400, FLJ41625, OLF	83857	ENSG00000133687	223.57	371.47
GSHG0015149	ZNF528	up	2.22	0.00691	0.772	chr19(+):52901102-52921656	UCSC	zinc finger protein 528	KIAA1827	84436	ENSG00000167555	252.52	560.56
GSHG0003532	PAPSS2	up	3.07	0.00717	0.78	chr10(+):89419476-89507460	UCSC	3'-phosphoadenosine 5'-phosphosulfate synthase 2	ATPSK2	9060	ENSG00000198682	198.41	609.88
GSHG0025867	TPBG	up	2.17	0.00731	0.782	chr6(+):83072923-83077134	UCSC	trophoblast glycoprotein	5T4, 5T4-AG	7162	ENSG00000146242	610.09	1325.76
GSHG0032344	GPC3	up	4.39	0.00736	0.784	chrX(-):132669745-133119922	UCSC	glypican 3	DGSX, OCI-5, SGB, SGBS, SGBS1	2719	ENSG00000147257	1138.79	4997.72
GSHG0027222	LOC441204	up	1.55	0.00865	0.865	chr7(+):26438189-26580569	UCSC	uncharacterized LOC441204	--	441204	--	172.2	266.31
GSHG0024531	ZNF354C	up	1.64	0.00931	0.909	chr5(+):178487416-178510978	UCSC	zinc finger protein 354C	KID3	30832	ENSG00000177932	90.07	147.49
GSHG0020536	CNTN4	up	5.63	0.0107	0.967	chr3(+):2140487-3099644	UCSC	contactin 4	BIG-2	152330	ENSG00000144619	141.76	798.28
GSHG0045614	TCEAL6	up	4.39	0.0112	0.988	chrX(-):101394933-101397388	UCSC	transcription elongation factor A like 6	WEX2	158931	ENSG00000204071	34.68	151.98
GSHG0012594	PNPO	up	2.6	0.0115	0.99	chr17(+):46018889-46028411	UCSC	pyridoxamine 5'-phosphate oxidase	PDXPO	55163	ENSG00000108439	170.25	442.3
GSHG0019122	PXMP4	up	1.79	0.0116	0.997	chr20(-):32290548-32308136	UCSC	peroxisomal membrane protein 4	PMP24	11264	ENSG00000101417	75.64	135.72
GSHG0024925	HAPLN1	up	7.56	0.0225	1	chr5(-):82934017-83016896	UCSC	hyaluronan and proteoglycan link protein 1	--	1404	ENSG00000145681	68.88	520.6
GSHG0002306	COL11A1	up	6.71	0.0129	1	chr1(-):103342023-103574052	UCSC	collagen type XI alpha 1 chain	CO11A1, STL2	1301	ENSG00000060718	1086.55	7287.09
GSHG0010036	ISL2	up	3.67	0.0164	1	chr15(+):76629065-76634816	UCSC	ISL LIM homeobox 2	FLJ10160	64843	ENSG00000159556	81.57	298.99
GSHG0013122	PMP22	up	3.4	0.0234	1	chr17(-):15133094-15168690	UCSC	peripheral myelin protein 22	GAS3, HNPP, Sp110	5376	ENSG00000109099	292.88	996.17
GSHG0026650	CLIC5	up	3.35	0.0491	1	chr6(-):45866188-46048085	UCSC	chloride intracellular channel 5	DFNB102	53405	ENSG00000112782	35.67	119.34
GSHG0145012	HLA-B	up	3.35	0.047	1	chr6(-):31321644-31325022	UCSC	major histocompatibility complex, class I, B	--	3106	ENSG00000234745	103.78	347.1
GSHG0019565	COL6A2	up	3.19	0.0393	1	chr21(+):47518033-47552763	UCSC	collagen type VI alpha 2 chain	--	1292	ENSG00000142173	1764.58	5621.57
GSHG0027580	PCOLCE	up	3.18	0.032	1	chr7(+):100199882-100205798	UCSC	procollagen C-endopeptidase enhancer	PCPE, PCPE1	5118	ENSG00000106333	226.95	721.22
GSHG0018784	WFDC2	up	3.09	0.0204	1	chr20(+):44098393-44110172	UCSC	WAP four-disulfide core domain 2	dJ461P17.6, EDDM4, HE4, WAP5	10406	ENSG00000101443	48.36	149.18
GSHG0023501	NDNF	up	2.97	0.0424	1	chr4(-):121956782-121993673	UCSC	neuron derived neurotrophic factor	FLJ23191	79625	ENSG00000173376	138.83	412.78
GSHG0001130	RGS4	up	2.94	0.0459	1	chr1(+):163038396-163046592	UCSC	regulator of G protein signaling 4	--	5999	ENSG00000117152	1181.58	3475.14
GSHG0015738	DMKN	up	2.87	0.0186	1	chr19(-):35988120-36004560	UCSC	dermokine	ZD52F10	93099	ENSG00000161249	26.98	77.4
GSHG0005467	INS-IGF2 // IGF2 // INS	up	2.83	0.0181	1	chr11(-):2150342-2182439	UCSC	INS-IGF2 readthrough // insulin like growth factor 2 // insulin	FLJ44734, IGF-II	3481, 3630, 723961	ENSG00000129965, ENSG00000167244, ENSG00000254647	9894.88	28041.6
GSHG0097694	PCDHB5	up	2.76	0.0157	1	chr5(+):140514788-140517713	UCSC	protocadherin beta 5	DKFZp586B0217, PCDH-BETA5	26167	ENSG00000113209	450.27	1241.57
GSHG0021186	SOX14	up	2.45	0.0315	1	chr3(+):137483134-137485176	UCSC	SRY-box 14	SOX28	8403	ENSG00000168875	343.46	842.77
GSHG0006979	WSCD2	up	2.39	0.0137	1	chr12(+):108523248-108644311	UCSC	WSC domain containing 2	KIAA0789	9671	ENSG00000075035	67.26	160.57
GSHG0001237	--	up	2.29	0.0277	1	chr1(+):180245085-180247956	UCSC	--	--	--	--	355.55	814.26
GSHG0118933	FGFR2	up	2.28	0.0144	1	chr10(-):122483324-123535190	UCSC	fibroblast growth factor receptor 2	CD332, CEK3, ECT1, K-SAM, TK14, TK25	2263	ENSG00000066468	308.62	702.15
GSHG0119328	--	up	2.26	0.0404	1	chr1(+):180244839-180244913	UCSC	--	--	--	--	13.43	30.25
GSHG0006850	TRHDE	up	2.22	0.0275	1	chr12(+):72666463-73059422	UCSC	thyrotropin releasing hormone degrading enzyme	PAP-II, PGPEP2, TRH-DE	29953	ENSG00000072657	153.2	340.04
GSHG0001236	LHX4	up	2.21	0.0414	1	chr1(+):180199433-180244188	UCSC	LIM homeobox 4	Gsh4	89884	ENSG00000121454	51.35	113.2
GSHG0001977	GRIK3	up	2.19	0.0175	1	chr1(-):37261128-37499844	UCSC	glutamate ionotropic receptor kainate type subunit 3	GluK3, GLUR7	2899	ENSG00000163873	155.27	340.52
GSHG0028907	SCARA3	up	2.18	0.0157	1	chr8(+):27491385-27534292	UCSC	scavenger receptor class A member 3	APC7, CSR, CSR1, MSLR1, MSRL1	51435	ENSG00000168077	154.25	335.6
GSHG0014882	LOC644554	up	2.13	0.0255	1	chr19(+):38308051-38324545	UCSC	uncharacterized LOC644554	--	644554	--	23.58	50.12
GSHG0018022	TMEM163	up	2.02	0.018	1	chr2(-):135213324-135525337	UCSC	transmembrane protein 163	DKFZP566N034, SV31	81615	ENSG00000152128	42.41	85.73
GSHG0015182	TTYH1	up	1.93	0.0406	1	chr19(+):54926605-54948052	UCSC	tweety family member 1	--	57348	ENSG00000167614	102.3	197.61
GSHG0013916	APCDD1	up	1.93	0.0359	1	chr18(+):10454543-10488697	UCSC	APC down-regulated 1	B7323	147495	ENSG00000154856	125.95	242.66
GSHG0032035	TMEM47	up	1.9	0.0429	1	chrX(-):34645183-34675405	UCSC	transmembrane protein 47	BCMP1, DKFZp564E153, DKFZP761J17121, VAB-9	83604	ENSG00000147027	898.46	1706.44
GSHG0023466	COL25A1	up	1.88	0.0471	1	chr4(-):109731877-110223799	UCSC	collagen type XXV alpha 1 chain	--	84570	ENSG00000188517	151.03	284.69
GSHG0021834	LRIG1	up	1.86	0.0246	1	chr3(-):66429220-66551435	UCSC	leucine rich repeats and immunoglobulin like domains 1	DKFZP586O1624, LIG-1, LIG1	26018	ENSG00000144749	371.56	692.11
GSHG0030736	MOB3B	up	1.85	0.019	1	chr9(-):27325207-27529850	UCSC	MOB kinase activator 3B	FLJ13204, MOB1D	79817	ENSG00000120162	215.85	399.37
GSHG0016450	EPCAM	up	1.82	0.0487	1	chr2(+):47596287-47614165	UCSC	epithelial cell adhesion molecule	17-1A, 323/A3, CD326, CO-17A, EGP-2, EGP34, EGP40, Ep-CAM, ESA, GA733-2, HEA125, KS1/4, KSA, Ly74, MH99, MK-1, MOC31, TACST-1, TROP1	4072	ENSG00000119888	94.97	172.79
GSHG0092726	--	up	1.77	0.0341	1	chr3(-):156431429-156431460	UCSC	--	--	--	--	3.12	5.58
GSHG0124847	--	up	1.72	0.0484	1	chr3(-):156431461-156431495	UCSC	--	--	--	--	3.42	5.87
GSHG0020252	GSTT1	up	1.7	0.0126	1	chr22(-):24376135-24384311	UCSC	glutathione S-transferase theta 1	--	2952	ENSG00000277656	341.65	581.49
GSHG0001444	KCNK2	up	1.69	0.0424	1	chr1(+):215178885-215410436	UCSC	potassium two pore domain channel subfamily K member 2	K2p2.1, TREK-1	3776	ENSG00000082482	97.92	165.73
GSHG0014357	DSEL	up	1.68	0.0446	1	chr18(-):65173819-65184217	UCSC	dermatan sulfate epimerase like	DE-epi2, FLJ11477, NCAG1	92126	ENSG00000171451	461.75	775.83
GSHG0032030	DMD	up	1.65	0.0131	1	chrX(-):31137338-33357726	UCSC	dystrophin	BMD, DXS142, DXS164, DXS206, DXS230, DXS239, DXS268, DXS269, DXS270, DXS272	1756	ENSG00000198947	87.72	144.85
GSHG0026398	HIST1H2AK	up	1.6	0.0222	1	chr6(-):27803287-27806153	UCSC	histone cluster 1 H2A family member k	H2A/d	8330	ENSG00000275221	256.94	411.53
GSHG0022306	RPL39L	up	1.57	0.0426	1	chr3(-):186838741-186857311	UCSC	ribosomal protein L39 like	--	116832	ENSG00000163923	228	358.77
GSHG0025440	MYLIP	up	1.54	0.0158	1	chr6(+):16129317-16148476	UCSC	myosin regulatory light chain interacting protein	IDOL, MIR	29116	ENSG00000007944	123.71	190.48
GSHG0017138	ZDBF2	up	1.54	0.012	1	chr2(+):207139365-207179148	UCSC	zinc finger DBF-type containing 2	FLJ45338, KIAA1571, Slx9	57683	ENSG00000204186	2316.2	3558.53
GSHG0031365	TBL1X	up	1.53	0.0201	1	chrX(+):9431335-9687780	UCSC	transducin beta like 1 X-linked	EBI	6907	ENSG00000101849	209.15	320.44
GSHG0032320	SMARCA1	up	1.53	0.0225	1	chrX(-):128580478-128657482	UCSC	SWI/SNF related, matrix associated, actin dependent regulator of chromatin, subfamily a, member 1	hSNF2L, ISWI, NURF140, SNF2LB, SWI	6594	ENSG00000102038	6309.46	9642.64
GSHG0015858	ERF	up	1.53	0.0155	1	chr19(-):42751709-42759316	UCSC	ETS2 repressor factor	PE-2, PE2	2077	ENSG00000105722	1220.55	1862.43
GSHG0010292	ACTC1	down	3.07	0.0465	1	chr15(-):35080297-35087927	UCSC	actin, alpha, cardiac muscle 1	CMD1R	70	ENSG00000159251	288.06	93.88
GSHG0001797	PADI2	down	2.87	0.0208	1	chr1(-):17393256-17445948	UCSC	peptidyl arginine deiminase 2	KIAA0994, PDI2	11240	ENSG00000117115	1662.26	579.71
GSHG0145785	KRT19	down	2.78	0.0349	1	chr17(-):39678955-39684641	UCSC	keratin 19	CK19, K19, K1CS, MGC15366	3880	ENSG00000171345	496.82	178.52
GSHG0007403	AMIGO2	down	2.67	0.0174	1	chr12(-):47469490-47473734	UCSC	adhesion molecule with Ig like domain 2	ALI1, DEGA	347902	ENSG00000139211	767.3	287.17
GSHG0028181	IGFBP3	down	2.63	0.0259	1	chr7(-):45951845-45960873	UCSC	insulin like growth factor binding protein 3	BP-53, IBP3	3486	ENSG00000146674	2330.77	887.16
GSHG0034147	SNORD38B	down	2.4	0.0436	1	chr1(+):45244062-45244130	UCSC	small nucleolar RNA, C/D box 38B	U38B	94163	ENSG00000207421	5.94	2.46
GSHG0030725	CDKN2B	down	2.14	0.0238	1	chr9(-):22002909-22009312	UCSC	cyclin dependent kinase inhibitor 2B	CDK4I, INK4B, MTS2, P15, p15INK4b, TP15	1030	ENSG00000147883	623.79	291.89
GSHG0024964	ELL2	down	1.95	0.0351	1	chr5(-):95220804-95297778	UCSC	elongation factor for RNA polymerase II 2	MRCCAT1	22936	ENSG00000118985	489.57	251.49
GSHG0133448	HLA-E	down	1.83	0.0183	1	chr6(+):30457183-30461981	UCSC	major histocompatibility complex, class I, E	--	3133	ENSG00000204592	370.98	203.24
GSHG0024868	ENC1	down	1.81	0.0487	1	chr5(-):73923231-73937249	UCSC	ectodermal-neural cortex 1	ENC-1, KLHL37, PIG10, TP53I10	8507	ENSG00000171617	2002.19	1104.02
GSHG0023837	GUSBP1	down	1.76	0.0414	1	chr5(+):21459589-21589479	UCSC	glucuronidase, beta pseudogene 1	--	728411	ENSG00000183666	1687.55	956.43
GSHG0021556	RFTN1	down	1.71	0.0294	1	chr3(-):16357353-16555222	UCSC	raftlin, lipid raft linker 1	FLJ23866, KIAA0084, MIG2, Raftlin	23180	ENSG00000131378	316.87	185.54
GSHG0030113	GLIPR2	down	1.7	0.0432	1	chr9(+):36136533-36163910	UCSC	GLI pathogenesis related 2	GAPR-1	152007	ENSG00000122694	1083.29	638.55
GSHG0001432	ATF3	down	1.68	0.0212	1	chr1(+):212738676-212794118	UCSC	activating transcription factor 3	--	467	ENSG00000162772	795.19	473.89
GSHG0022597	KIT	down	1.55	0.0428	1	chr4(+):55524095-55606879	UCSC	KIT proto-oncogene receptor tyrosine kinase	C-Kit, CD117, SCFR	3815	ENSG00000157404	785.45	507.38
GSHG0046189	NBPF20 // NBPF25P // NBPF10 // NOTCH2NL // NBPF9	down	1.54	0.0448	1	chr1(+):143699301-145370304	UCSC	NBPF member 20 // NBPF member 25, pseudogene // NBPF member 10 // notch 2 N-terminal like // NBPF member 9	AG1, N2N	100132406, 100288142, 101929780, 388677, 400818	ENSG00000162825, ENSG00000264343, ENSG00000271425, ENSG00000272150	524.6	341.05
GSHG0021871	FAM86DP	down	1.53	0.0323	1	chr3(-):75470705-75484266	UCSC	family with sequence similarity 86 member D, pseudogene	--	692099	ENSG00000244026	79.66	51.97
